# Supplementary material for: Relationships between gene expression variability, expression levels, and Protein–Protein interactions in mouse and yeast
Source: PLoS One. 2026 Jun 25;21(6):e0352202. doi: 10.1371/journal.pone.0352202 (PMC13298762; doi:10.1371/journal.pone.0352202)
Supplement: S1 File — (XLSX) [file pone.0352202.s001.xlsx]

## Sheet: Supplemental Table 1
Supplmental Table 1: GO terms that are over-represented among genes with high gene expression levels in the mouse single-cell RNA-seq data compared to all the genes with data in the mouse single-cell RNA-seq data.
GO ID	GO term	p-value adjusted using the Benjamini-Hochberg
GO:0032991	protein-containing complex	7.7e-45
GO:0003723	RNA binding	4.38e-43
GO:0005829	cytosol	2.45e-39
GO:0022626	cytosolic ribosome	5.34e-39
GO:0044271	cellular nitrogen compound biosynthetic process	3.91e-37
GO:0034641	cellular nitrogen compound metabolic process	5.04e-37
GO:0006412	translation	1.31e-36
GO:0043043	peptide biosynthetic process	2.09e-36
GO:0043604	amide biosynthetic process	9.38e-35
GO:0043209	myelin sheath	6.07e-34
GO:1901363	heterocyclic compound binding	6.07e-34
GO:0097159	organic cyclic compound binding	8.62e-34
GO:0006518	peptide metabolic process	1.06e-30
GO:1990904	ribonucleoprotein complex	4.24e-29
GO:0005622	intracellular anatomical structure	1.95e-28
GO:0003676	nucleic acid binding	3.61e-28
GO:0044237	cellular metabolic process	3.87e-28
GO:0043603	cellular amide metabolic process	1.03e-27
GO:0006807	nitrogen compound metabolic process	1.51e-27
GO:1901566	organonitrogen compound biosynthetic process	1.65e-27
GO:0008152	metabolic process	4.7e-27
GO:0010467	gene expression	9.01e-27
GO:0005515	protein binding	2.89e-26
GO:0044249	cellular biosynthetic process	4.1e-26
GO:0009058	biosynthetic process	4.1e-26
GO:1901576	organic substance biosynthetic process	4.96e-26
GO:0044238	primary metabolic process	6.52e-25
GO:0009059	macromolecule biosynthetic process	2.65e-24
GO:0071704	organic substance metabolic process	3.54e-24
GO:0005488	binding	3.54e-24
GO:0044260	cellular macromolecule metabolic process	4.01e-24
GO:0034645	cellular macromolecule biosynthetic process	8.08e-24
GO:0043228	non-membrane-bounded organelle	1.16e-23
GO:0043232	intracellular non-membrane-bounded organelle	1.16e-23
GO:0003735	structural constituent of ribosome	2.26e-23
GO:0002181	cytoplasmic translation	3.41e-23
GO:0005198	structural molecule activity	9.78e-23
GO:0043170	macromolecule metabolic process	5.92e-22
GO:0019899	enzyme binding	8.18e-22
GO:0003729	mRNA binding	8.73e-22
GO:0005737	cytoplasm	1.21e-21
GO:0005840	ribosome	2.29e-21
GO:0022625	cytosolic large ribosomal subunit	4.91e-21
GO:0009987	cellular process	4.93e-21
GO:0044877	protein-containing complex binding	2.32e-20
GO:0044391	ribosomal subunit	5.03e-20
GO:0022627	cytosolic small ribosomal subunit	8.42e-20
GO:0006139	nucleobase-containing compound metabolic process	3.71e-19
GO:0005634	nucleus	4.29e-19
GO:0006725	cellular aromatic compound metabolic process	4.29e-19
GO:0031974	membrane-enclosed lumen	4.29e-19
GO:0043233	organelle lumen	4.29e-19
GO:0070013	intracellular organelle lumen	4.29e-19
GO:0046483	heterocycle metabolic process	1.02e-18
GO:0043229	intracellular organelle	1.45e-18
GO:0043226	organelle	1.78e-18
GO:0044267	cellular protein metabolic process	3.79e-18
GO:1901564	organonitrogen compound metabolic process	1.6e-17
GO:0031981	nuclear lumen	2.74e-17
GO:1901360	organic cyclic compound metabolic process	3.02e-17
GO:0045182	translation regulator activity	1.12e-16
GO:0090079	translation regulator activity, nucleic acid binding	3.87e-16
GO:0051171	regulation of nitrogen compound metabolic process	1.21e-15
GO:0019538	protein metabolic process	3.19e-15
GO:0031323	regulation of cellular metabolic process	3.94e-15
GO:0010468	regulation of gene expression	4.3e-15
GO:0006091	generation of precursor metabolites and energy	4.49e-15
GO:0010608	post-transcriptional regulation of gene expression	5.41e-15
GO:0060255	regulation of macromolecule metabolic process	6.47e-15
GO:0090304	nucleic acid metabolic process	7.12e-15
GO:0019222	regulation of metabolic process	8.59e-15
GO:0008135	translation factor activity, RNA binding	1.89e-14
GO:0009889	regulation of biosynthetic process	2.14e-14
GO:0110165	cellular anatomical entity	2.3e-14
GO:0010033	response to organic substance	3.82e-14
GO:0010556	regulation of macromolecule biosynthetic process	3.96e-14
GO:0070887	cellular response to chemical stimulus	5e-14
GO:0080090	regulation of primary metabolic process	5.65e-14
GO:0051173	positive regulation of nitrogen compound metabolic process	6.67e-14
GO:0010604	positive regulation of macromolecule metabolic process	7.18e-14
GO:0042221	response to chemical	9.41e-14
GO:0010941	regulation of cell death	1e-13
GO:0006413	translational initiation	1.17e-13
GO:0048522	positive regulation of cellular process	1.62e-13
GO:0010557	positive regulation of macromolecule biosynthetic process	2.11e-13
GO:0046034	ATP metabolic process	3.01e-13
GO:0043067	regulation of programmed cell death	3.34e-13
GO:0008219	cell death	3.58e-13
GO:0031328	positive regulation of cellular biosynthetic process	3.68e-13
GO:0045202	synapse	3.79e-13
GO:0031326	regulation of cellular biosynthetic process	6.12e-13
GO:0019438	aromatic compound biosynthetic process	1.01e-12
GO:0012501	programmed cell death	1.15e-12
GO:0009891	positive regulation of biosynthetic process	1.51e-12
GO:0018130	heterocycle biosynthetic process	1.66e-12
GO:0048519	negative regulation of biological process	1.69e-12
GO:0045935	positive regulation of nucleobase-containing compound metabolic process	1.71e-12
GO:0071345	cellular response to cytokine stimulus	1.74e-12
GO:0003743	translation initiation factor activity	1.87e-12
GO:0042981	regulation of apoptotic process	1.97e-12
GO:0048518	positive regulation of biological process	2.34e-12
GO:0005654	nucleoplasm	2.83e-12
GO:0034654	nucleobase-containing compound biosynthetic process	3.2e-12
GO:0006417	regulation of translation	3.27e-12
GO:0000166	nucleotide binding	3.58e-12
GO:1901265	nucleoside phosphate binding	3.58e-12
GO:0034097	response to cytokine	3.79e-12
GO:0048523	negative regulation of cellular process	4.43e-12
GO:0009893	positive regulation of metabolic process	5.18e-12
GO:0036094	small molecule binding	5.21e-12
GO:1901362	organic cyclic compound biosynthetic process	5.23e-12
GO:0015980	energy derivation by oxidation of organic compounds	6.51e-12
GO:0031325	positive regulation of cellular metabolic process	6.55e-12
GO:0022613	ribonucleoprotein complex biogenesis	8.01e-12
GO:0006915	apoptotic process	9.44e-12
GO:0043231	intracellular membrane-bounded organelle	9.44e-12
GO:0071310	cellular response to organic substance	1.03e-11
GO:0034248	regulation of cellular amide metabolic process	1.08e-11
GO:0015935	small ribosomal subunit	1.37e-11
GO:0019219	regulation of nucleobase-containing compound metabolic process	1.56e-11
GO:0016070	RNA metabolic process	1.59e-11
GO:0140657	ATP-dependent activity	3.22e-11
GO:2000112	regulation of cellular macromolecule biosynthetic process	7.75e-11
GO:0019843	rRNA binding	8.88e-11
GO:0009060	aerobic respiration	8.88e-11
GO:0022618	ribonucleoprotein complex assembly	8.88e-11
GO:0016887	ATP hydrolysis activity	9.02e-11
GO:0005844	polysome	9.35e-11
GO:0097367	carbohydrate derivative binding	1.22e-10
GO:0051252	regulation of RNA metabolic process	2.15e-10
GO:0043227	membrane-bounded organelle	2.47e-10
GO:0031625	ubiquitin protein ligase binding	3.38e-10
GO:0009892	negative regulation of metabolic process	3.59e-10
GO:0071826	ribonucleoprotein complex subunit organization	3.59e-10
GO:0045333	cellular respiration	4.59e-10
GO:0051082	unfolded protein binding	5.53e-10
GO:0042788	polysomal ribosome	7.3e-10
GO:0043484	regulation of RNA splicing	9.97e-10
GO:0010628	positive regulation of gene expression	1.2e-09
GO:0000785	chromatin	1.42e-09
GO:0060548	negative regulation of cell death	1.57e-09
GO:0006396	RNA processing	1.59e-09
GO:0015934	large ribosomal subunit	1.72e-09
GO:0050794	regulation of cellular process	1.74e-09
GO:0005694	chromosome	2.16e-09
GO:0044389	ubiquitin-like protein ligase binding	2.41e-09
GO:0010629	negative regulation of gene expression	2.79e-09
GO:1904814	regulation of protein localization to chromosome, telomeric region	2.87e-09
GO:0099080	supramolecular complex	2.98e-09
GO:0010605	negative regulation of macromolecule metabolic process	2.98e-09
GO:1904816	positive regulation of protein localization to chromosome, telomeric region	2.99e-09
GO:1990830	cellular response to leukemia inhibitory factor	3.23e-09
GO:1990823	response to leukemia inhibitory factor	3.52e-09
GO:0050789	regulation of biological process	3.8e-09
GO:0043069	negative regulation of programmed cell death	4.19e-09
GO:0051253	negative regulation of RNA metabolic process	4.6e-09
GO:0017076	purine nucleotide binding	4.72e-09
GO:0008134	transcription factor binding	5.36e-09
GO:0051716	cellular response to stimulus	5.88e-09
GO:0035639	purine ribonucleoside triphosphate binding	5.88e-09
GO:0031324	negative regulation of cellular metabolic process	6.75e-09
GO:0043066	negative regulation of apoptotic process	6.95e-09
GO:0051246	regulation of protein metabolic process	9.33e-09
GO:0008380	RNA splicing	9.61e-09
GO:0016071	mRNA metabolic process	1.05e-08
GO:0006457	protein folding	1.09e-08
GO:0009890	negative regulation of biosynthetic process	1.22e-08
GO:0032553	ribonucleotide binding	1.76e-08
GO:0032555	purine ribonucleotide binding	1.77e-08
GO:0048024	regulation of mRNA splicing, via spliceosome	1.9e-08
GO:0051172	negative regulation of nitrogen compound metabolic process	1.92e-08
GO:0032268	regulation of cellular protein metabolic process	1.96e-08
GO:0006259	DNA metabolic process	1.99e-08
GO:1903311	regulation of mRNA metabolic process	2.08e-08
GO:1902494	catalytic complex	2.38e-08
GO:0140513	nuclear protein-containing complex	2.47e-08
GO:0017111	nucleoside-triphosphatase activity	2.65e-08
GO:0051130	positive regulation of cellular component organization	2.94e-08
GO:0000502	proteasome complex	2.98e-08
GO:0045934	negative regulation of nucleobase-containing compound metabolic process	3.57e-08
GO:0015078	proton transmembrane transporter activity	3.76e-08
GO:0044085	cellular component biogenesis	4.27e-08
GO:0033554	cellular response to stress	4.31e-08
GO:0050821	protein stabilization	4.53e-08
GO:0005524	ATP binding	4.59e-08
GO:0030054	cell junction	4.69e-08
GO:0006119	oxidative phosphorylation	5.49e-08
GO:0051254	positive regulation of RNA metabolic process	6.31e-08
GO:0030554	adenyl nucleotide binding	7.01e-08
GO:1902175	regulation of oxidative stress-induced intrinsic apoptotic signaling pathway	7.23e-08
GO:0043168	anion binding	7.88e-08
GO:0051054	positive regulation of DNA metabolic process	8.23e-08
GO:0000375	RNA splicing, via transesterification reactions	8.59e-08
GO:0000377	RNA splicing, via transesterification reactions with bulged adenosine as nucleophile	8.59e-08
GO:0000398	mRNA splicing, via spliceosome	8.59e-08
GO:0005852	eukaryotic translation initiation factor 3 complex	9.18e-08
GO:0065003	protein-containing complex assembly	9.26e-08
GO:0045893	positive regulation of transcription, DNA-templated	1.27e-07
GO:1903508	positive regulation of nucleic acid-templated transcription	1.27e-07
GO:0033119	negative regulation of RNA splicing	1.29e-07
GO:1904851	positive regulation of establishment of protein localization to telomere	1.49e-07
GO:0043933	protein-containing complex organization	1.85e-07
GO:0050896	response to stimulus	1.88e-07
GO:0033365	protein localization to organelle	1.93e-07
GO:1902680	positive regulation of RNA biosynthetic process	2.24e-07
GO:0042254	ribosome biogenesis	2.48e-07
GO:0010558	negative regulation of macromolecule biosynthetic process	2.56e-07
GO:0032559	adenyl ribonucleotide binding	2.65e-07
GO:0009057	macromolecule catabolic process	2.81e-07
GO:0005832	chaperonin-containing T-complex	2.85e-07
GO:0032880	regulation of protein localization	2.86e-07
GO:0045727	positive regulation of translation	2.86e-07
GO:0065008	regulation of biological quality	2.96e-07
GO:0071840	cellular component organization or biogenesis	3.04e-07
GO:0034250	positive regulation of cellular amide metabolic process	3.32e-07
GO:0043005	neuron projection	3.34e-07
GO:0051276	chromosome organization	3.34e-07
GO:0050684	regulation of mRNA processing	3.75e-07
GO:0044265	cellular macromolecule catabolic process	4.19e-07
GO:0065007	biological regulation	4.21e-07
GO:0044297	cell body	4.21e-07
GO:1903506	regulation of nucleic acid-templated transcription	4.36e-07
GO:0031647	regulation of protein stability	5.38e-07
GO:0042802	identical protein binding	6.27e-07
GO:0031327	negative regulation of cellular biosynthetic process	6.27e-07
GO:0016462	pyrophosphatase activity	6.4e-07
GO:2001141	regulation of RNA biosynthetic process	6.45e-07
GO:0016874	ligase activity	7.37e-07
GO:0042273	ribosomal large subunit biogenesis	7.49e-07
GO:0070203	regulation of establishment of protein localization to telomere	8.42e-07
GO:0140694	non-membrane-bounded organelle assembly	9.15e-07
GO:0032200	telomere organization	9.15e-07
GO:0006950	response to stress	1e-06
GO:0009165	nucleotide biosynthetic process	1.05e-06
GO:2001242	regulation of intrinsic apoptotic signaling pathway	1.05e-06
GO:0006397	mRNA processing	1.11e-06
GO:0003682	chromatin binding	1.15e-06
GO:0016818	hydrolase activity, acting on acid anhydrides, in phosphorus-containing anhydrides	1.17e-06
GO:0043021	ribonucleoprotein complex binding	1.21e-06
GO:0016817	hydrolase activity, acting on acid anhydrides	1.23e-06
GO:0042255	ribosome assembly	1.33e-06
GO:1901293	nucleoside phosphate biosynthetic process	1.35e-06
GO:1903201	regulation of oxidative stress-induced cell death	1.39e-06
GO:0006355	regulation of transcription, DNA-templated	1.42e-06
GO:0016032	viral process	1.51e-06
GO:1905369	endopeptidase complex	1.53e-06
GO:0035770	ribonucleoprotein granule	1.67e-06
GO:1901575	organic substance catabolic process	1.68e-06
GO:0002199	zona pellucida receptor complex	1.71e-06
GO:0070202	regulation of establishment of protein localization to chromosome	1.82e-06
GO:2001233	regulation of apoptotic signaling pathway	1.83e-06
GO:0101031	chaperone complex	1.93e-06
GO:0019904	protein domain specific binding	1.97e-06
GO:0048027	mRNA 5'-UTR binding	2.01e-06
GO:0006913	nucleocytoplasmic transport	2.02e-06
GO:0051169	nuclear transport	2.02e-06
GO:0034613	cellular protein localization	2.09e-06
GO:0009719	response to endogenous stimulus	2.09e-06
GO:2001252	positive regulation of chromosome organization	2.1e-06
GO:0097659	nucleic acid-templated transcription	2.22e-06
GO:0015986	proton motive force-driven ATP synthesis	2.47e-06
GO:0070727	cellular macromolecule localization	2.47e-06
GO:0022607	cellular component assembly	2.66e-06
GO:0002183	cytoplasmic translational initiation	2.94e-06
GO:0051128	regulation of cellular component organization	3.16e-06
GO:0061077	chaperone-mediated protein folding	3.39e-06
GO:0006996	organelle organization	3.41e-06
GO:1902882	regulation of response to oxidative stress	3.41e-06
GO:0032774	RNA biosynthetic process	3.54e-06
GO:0031967	organelle envelope	3.71e-06
GO:0031975	envelope	3.71e-06
GO:0034504	protein localization to nucleus	3.79e-06
GO:0006754	ATP biosynthetic process	3.79e-06
GO:0008631	intrinsic apoptotic signaling pathway in response to oxidative stress	4.1e-06
GO:1902679	negative regulation of RNA biosynthetic process	4.11e-06
GO:1903507	negative regulation of nucleic acid-templated transcription	4.11e-06
GO:1903312	negative regulation of mRNA metabolic process	4.17e-06
GO:0009117	nucleotide metabolic process	4.22e-06
GO:0005681	spliceosomal complex	4.26e-06
GO:0036464	cytoplasmic ribonucleoprotein granule	4.5e-06
GO:0005730	nucleolus	4.53e-06
GO:1900407	regulation of cellular response to oxidative stress	5.84e-06
GO:0009206	purine ribonucleoside triphosphate biosynthetic process	6.09e-06
GO:0005753	mitochondrial proton-transporting ATP synthase complex	6.13e-06
GO:0014070	response to organic cyclic compound	6.31e-06
GO:0072522	purine-containing compound biosynthetic process	6.38e-06
GO:1903829	positive regulation of protein localization	6.38e-06
GO:0000792	heterochromatin	6.39e-06
GO:0006351	transcription, DNA-templated	6.52e-06
GO:0009205	purine ribonucleoside triphosphate metabolic process	7.24e-06
GO:0006753	nucleoside phosphate metabolic process	7.28e-06
GO:0032502	developmental process	7.69e-06
GO:0048025	negative regulation of mRNA splicing, via spliceosome	7.71e-06
GO:0046390	ribose phosphate biosynthetic process	7.85e-06
GO:0031072	heat shock protein binding	7.85e-06
GO:0036473	cell death in response to oxidative stress	8.74e-06
GO:0009145	purine nucleoside triphosphate biosynthetic process	9.02e-06
GO:0019693	ribose phosphate metabolic process	9.05e-06
GO:0009201	ribonucleoside triphosphate biosynthetic process	9.14e-06
GO:0060341	regulation of cellular localization	9.36e-06
GO:0098800	inner mitochondrial membrane protein complex	9.59e-06
GO:0045892	negative regulation of transcription, DNA-templated	9.71e-06
GO:0005838	proteasome regulatory particle	9.87e-06
GO:0000278	mitotic cell cycle	9.93e-06
GO:0097193	intrinsic apoptotic signaling pathway	1.01e-05
GO:0072594	establishment of protein localization to organelle	1.01e-05
GO:0009150	purine ribonucleotide metabolic process	1.11e-05
GO:0003725	double-stranded RNA binding	1.15e-05
GO:0098760	response to interleukin-7	1.15e-05
GO:0098761	cellular response to interleukin-7	1.15e-05
GO:0016043	cellular component organization	1.15e-05
GO:0051052	regulation of DNA metabolic process	1.21e-05
GO:0010833	telomere maintenance via telomere lengthening	1.22e-05
GO:0009199	ribonucleoside triphosphate metabolic process	1.26e-05
GO:0006099	tricarboxylic acid cycle	1.38e-05
GO:0003697	single-stranded DNA binding	1.38e-05
GO:0048856	anatomical structure development	1.39e-05
GO:0140297	DNA-binding transcription factor binding	1.47e-05
GO:0000723	telomere maintenance	1.49e-05
GO:2001234	negative regulation of apoptotic signaling pathway	1.52e-05
GO:0009152	purine ribonucleotide biosynthetic process	1.56e-05
GO:0044183	protein folding chaperone	1.57e-05
GO:0051247	positive regulation of protein metabolic process	1.61e-05
GO:0045259	proton-transporting ATP synthase complex	1.66e-05
GO:0003727	single-stranded RNA binding	1.74e-05
GO:0097190	apoptotic signaling pathway	1.84e-05
GO:0070198	protein localization to chromosome, telomeric region	1.87e-05
GO:0009259	ribonucleotide metabolic process	1.94e-05
GO:0071353	cellular response to interleukin-4	2.07e-05
GO:0019900	kinase binding	2.18e-05
GO:0006163	purine nucleotide metabolic process	2.23e-05
GO:0003730	mRNA 3'-UTR binding	2.28e-05
GO:0072521	purine-containing compound metabolic process	2.29e-05
GO:0009142	nucleoside triphosphate biosynthetic process	2.31e-05
GO:0009260	ribonucleotide biosynthetic process	2.34e-05
GO:0055086	nucleobase-containing small molecule metabolic process	2.39e-05
GO:0006164	purine nucleotide biosynthetic process	2.46e-05
GO:0009988	cell-cell recognition	2.51e-05
GO:0080135	regulation of cellular response to stress	2.53e-05
GO:0005740	mitochondrial envelope	2.57e-05
GO:0009056	catabolic process	2.57e-05
GO:0070670	response to interleukin-4	2.58e-05
GO:0045944	positive regulation of transcription by RNA polymerase II	2.6e-05
GO:1904951	positive regulation of establishment of protein localization	2.61e-05
GO:0042555	MCM complex	2.8e-05
GO:0034399	nuclear periphery	2.84e-05
GO:0022624	proteasome accessory complex	2.84e-05
GO:0006278	RNA-templated DNA biosynthetic process	2.85e-05
GO:0007004	telomere maintenance via telomerase	2.85e-05
GO:0032270	positive regulation of cellular protein metabolic process	3.06e-05
GO:0048545	response to steroid hormone	3.06e-05
GO:0099512	supramolecular fiber	3.31e-05
GO:0071407	cellular response to organic cyclic compound	3.38e-05
GO:0071541	eukaryotic translation initiation factor 3 complex, eIF3m	3.49e-05
GO:2001243	negative regulation of intrinsic apoptotic signaling pathway	3.49e-05
GO:0070201	regulation of establishment of protein localization	3.53e-05
GO:0019646	aerobic electron transport chain	3.57e-05
GO:0033044	regulation of chromosome organization	3.65e-05
GO:2000767	positive regulation of cytoplasmic translation	3.93e-05
GO:0032206	positive regulation of telomere maintenance	3.97e-05
GO:0009725	response to hormone	4.06e-05
GO:0010638	positive regulation of organelle organization	4.14e-05
GO:0042776	proton motive force-driven mitochondrial ATP synthesis	4.33e-05
GO:0006979	response to oxidative stress	4.37e-05
GO:0009144	purine nucleoside triphosphate metabolic process	4.71e-05
GO:0070069	cytochrome complex	4.85e-05
GO:0099081	supramolecular polymer	4.98e-05
GO:0032879	regulation of localization	4.98e-05
GO:0036477	somatodendritic compartment	5e-05
GO:0005746	mitochondrial respirasome	5.02e-05
GO:0046933	proton-transporting ATP synthase activity, rotational mechanism	5.18e-05
GO:2000278	regulation of DNA biosynthetic process	5.31e-05
GO:0031966	mitochondrial membrane	5.9e-05
GO:0044257	cellular protein catabolic process	5.9e-05
GO:0043254	regulation of protein-containing complex assembly	6.13e-05
GO:0010498	proteasomal protein catabolic process	6.28e-05
GO:0006734	NADH metabolic process	6.48e-05
GO:1901796	regulation of signal transduction by p53 class mediator	6.91e-05
GO:0009141	nucleoside triphosphate metabolic process	7e-05
GO:0070200	establishment of protein localization to telomere	7.14e-05
GO:2000573	positive regulation of DNA biosynthetic process	7.22e-05
GO:0030163	protein catabolic process	7.72e-05
GO:0010942	positive regulation of cell death	7.83e-05
GO:0070199	establishment of protein localization to chromosome	8.45e-05
GO:0007623	circadian rhythm	8.94e-05
GO:0050686	negative regulation of mRNA processing	9.82e-05
GO:0031369	translation initiation factor binding	0.000100071
GO:0035036	sperm-egg recognition	0.000104479
GO:0071897	DNA biosynthetic process	0.000107063
GO:0043065	positive regulation of apoptotic process	0.000108624
GO:0009055	electron transfer activity	0.000108834
GO:0036002	pre-mRNA binding	0.000118445
GO:1904356	regulation of telomere maintenance via telomere lengthening	0.000119507
GO:0005839	proteasome core complex	0.000124625
GO:0019901	protein kinase binding	0.000124832
GO:1904358	positive regulation of telomere maintenance via telomere lengthening	0.000128964
GO:0035098	ESC/E(Z) complex	0.000130889
GO:0016469	proton-transporting two-sector ATPase complex	0.000136595
GO:0017038	protein import	0.000139389
GO:0015252	proton channel activity	0.000146301
GO:0043068	positive regulation of programmed cell death	0.000159736
GO:0005751	mitochondrial respiratory chain complex IV	0.000180071
GO:0032204	regulation of telomere maintenance	0.000194739
GO:0007339	binding of sperm to zona pellucida	0.000203956
GO:0033043	regulation of organelle organization	0.000205865
GO:0031519	PcG protein complex	0.000206647
GO:0070469	respirasome	0.000212621
GO:0051972	regulation of telomerase activity	0.000218529
GO:0072331	signal transduction by p53 class mediator	0.000228792
GO:0030425	dendrite	0.000239429
GO:0048511	rhythmic process	0.00024211
GO:0097447	dendritic tree	0.000248367
GO:0006446	regulation of translational initiation	0.000255393
GO:0000122	negative regulation of transcription by RNA polymerase II	0.000270877
GO:0006281	DNA repair	0.000278288
GO:0016072	rRNA metabolic process	0.000299309
GO:0032212	positive regulation of telomere maintenance via telomerase	0.000322818
GO:0071456	cellular response to hypoxia	0.000341105
GO:1903047	mitotic cell cycle process	0.000343349
GO:0045261	proton-transporting ATP synthase complex, catalytic core F(1)	0.000356067
GO:0006260	DNA replication	0.000376933
GO:1902176	negative regulation of oxidative stress-induced intrinsic apoptotic signaling pathway	0.000395921
GO:0098803	respiratory chain complex	0.000400264
GO:0071383	cellular response to steroid hormone stimulus	0.000415973
GO:2000765	regulation of cytoplasmic translation	0.0004243
GO:0098798	mitochondrial protein-containing complex	0.000426011
GO:0008143	poly(A) binding	0.000426011
GO:0006606	protein import into nucleus	0.000447172
GO:0071495	cellular response to endogenous stimulus	0.000447172
GO:0034599	cellular response to oxidative stress	0.000461755
GO:0051641	cellular localization	0.000462492
GO:0042773	ATP synthesis coupled electron transport	0.00047698
GO:0042775	mitochondrial ATP synthesis coupled electron transport	0.00047698
GO:1903202	negative regulation of oxidative stress-induced cell death	0.000479212
GO:0044248	cellular catabolic process	0.000499493
GO:0008284	positive regulation of cell population proliferation	0.000514062
GO:0006364	rRNA processing	0.000547058
GO:0019866	organelle inner membrane	0.000547058
GO:0080134	regulation of response to stress	0.00058116
GO:0007049	cell cycle	0.000584856
GO:0034502	protein localization to chromosome	0.000596968
GO:0051170	import into nucleus	0.000596968
GO:0070717	poly-purine tract binding	0.000622632
GO:0016052	carbohydrate catabolic process	0.000622632
GO:0010976	positive regulation of neuron projection development	0.000677128
GO:0120025	plasma membrane bounded cell projection	0.000687168
GO:0022904	respiratory electron transport chain	0.000687168
GO:1905368	peptidase complex	0.000691516
GO:0006508	proteolysis	0.00070503
GO:0006403	RNA localization	0.000706785
GO:0032210	regulation of telomere maintenance via telomerase	0.000729807
GO:0032870	cellular response to hormone stimulus	0.000736393
GO:0005743	mitochondrial inner membrane	0.000742759
GO:0051603	proteolysis involved in cellular protein catabolic process	0.000764668
GO:0034660	ncRNA metabolic process	0.000764668
GO:1990204	oxidoreductase complex	0.000771746
GO:0008324	cation transmembrane transporter activity	0.000797569
GO:0044093	positive regulation of molecular function	0.00080013
GO:0071453	cellular response to oxygen levels	0.000809356
GO:0062197	cellular response to chemical stress	0.000817704
GO:0022890	inorganic cation transmembrane transporter activity	0.000820169
GO:0019081	viral translation	0.000825487
GO:0098794	postsynapse	0.00082941
GO:0036294	cellular response to decreased oxygen levels	0.000850586
GO:0009628	response to abiotic stimulus	0.000869066
GO:0004386	helicase activity	0.00087935
GO:0019953	sexual reproduction	0.00087935
GO:0032279	asymmetric synapse	0.000880109
GO:1901655	cellular response to ketone	0.000886703
GO:0060284	regulation of cell development	0.000887706
GO:0065009	regulation of molecular function	0.000926731
GO:0033993	response to lipid	0.000928136
GO:0000727	double-strand break repair via break-induced replication	0.000978516
GO:0045277	respiratory chain complex IV	0.000998725
GO:0019674	NAD metabolic process	0.00101686
GO:1904874	positive regulation of telomerase RNA localization to Cajal body	0.00104858
GO:0005938	cell cortex	0.00108359
GO:0016363	nuclear matrix	0.0010992
GO:0005739	mitochondrion	0.00110726
GO:0019941	modification-dependent protein catabolic process	0.0011645
GO:0075522	IRES-dependent viral translational initiation	0.00117937
GO:0051099	positive regulation of binding	0.00121715
GO:0051287	NAD binding	0.00123145
GO:0000276	mitochondrial proton-transporting ATP synthase complex, coupling factor F(o)	0.00123176
GO:0043401	steroid hormone mediated signaling pathway	0.0012364
GO:1901700	response to oxygen-containing compound	0.00123699
GO:0000380	alternative mRNA splicing, via spliceosome	0.00124097
GO:0008037	cell recognition	0.00127274
GO:0019752	carboxylic acid metabolic process	0.0012877
GO:0017148	negative regulation of translation	0.0013042
GO:0006082	organic acid metabolic process	0.00132123
GO:0016491	oxidoreductase activity	0.00133101
GO:0015453	oxidoreduction-driven active transmembrane transporter activity	0.00147901
GO:0042026	protein refolding	0.00152493
GO:0099572	postsynaptic specialization	0.00153158
GO:0006090	pyruvate metabolic process	0.00153858
GO:0043292	contractile fiber	0.00156577
GO:0019058	viral life cycle	0.00158864
GO:0043025	neuronal cell body	0.00160847
GO:0000275	mitochondrial proton-transporting ATP synthase complex, catalytic sector F(1)	0.00165378
GO:0014069	postsynaptic density	0.00168411
GO:0007275	multicellular organism development	0.00168714
GO:0043531	ADP binding	0.00174358
GO:0006325	chromatin organization	0.00174614
GO:0043161	proteasome-mediated ubiquitin-dependent protein catabolic process	0.00175399
GO:1901565	organonitrogen compound catabolic process	0.00177083
GO:0000228	nuclear chromosome	0.00177454
GO:0031346	positive regulation of cell projection organization	0.00177454
GO:0098984	neuron to neuron synapse	0.00179549
GO:0000027	ribosomal large subunit assembly	0.00184329
GO:0043436	oxoacid metabolic process	0.00187643
GO:0048471	perinuclear region of cytoplasm	0.00196116
GO:0072350	tricarboxylic acid metabolic process	0.00202617
GO:0043632	modification-dependent macromolecule catabolic process	0.00213729
GO:0042995	cell projection	0.00216515
GO:0006357	regulation of transcription by RNA polymerase II	0.00217665
GO:0071162	CMG complex	0.00217665
GO:0051098	regulation of binding	0.00219431
GO:0040029	regulation of gene expression, epigenetic	0.00223948
GO:1901998	toxin transport	0.00224357
GO:0009755	hormone-mediated signaling pathway	0.00224462
GO:0010720	positive regulation of cell development	0.0022791
GO:0034249	negative regulation of cellular amide metabolic process	0.002317
GO:0033178	proton-transporting two-sector ATPase complex, catalytic domain	0.00237548
GO:0042274	ribosomal small subunit biogenesis	0.00237832
GO:0022900	electron transport chain	0.00246421
GO:0009894	regulation of catabolic process	0.0026861
GO:0006270	DNA replication initiation	0.00273416
GO:0007338	single fertilization	0.00273454
GO:0008104	protein localization	0.00280503
GO:0022402	cell cycle process	0.00280503
GO:0016922	nuclear receptor binding	0.00280503
GO:0001731	formation of translation preinitiation complex	0.00280503
GO:0098772	molecular function regulator activity	0.00281332
GO:0034470	ncRNA processing	0.00284656
GO:0006974	cellular response to DNA damage stimulus	0.00295968
GO:0051338	regulation of transferase activity	0.00299306
GO:0036402	proteasome-activating activity	0.00301831
GO:0072332	intrinsic apoptotic signaling pathway by p53 class mediator	0.00304336
GO:0031333	negative regulation of protein-containing complex assembly	0.00306646
GO:0071013	catalytic step 2 spliceosome	0.0031081
GO:0015318	inorganic molecular entity transmembrane transporter activity	0.00319343
GO:0043648	dicarboxylic acid metabolic process	0.00325994
GO:0006271	DNA strand elongation involved in DNA replication	0.00329481
GO:0045263	proton-transporting ATP synthase complex, coupling factor F(o)	0.00330748
GO:0006366	transcription by RNA polymerase II	0.00332393
GO:0000003	reproduction	0.00340864
GO:0030016	myofibril	0.0034094
GO:0031261	DNA replication preinitiation complex	0.00341606
GO:0033177	proton-transporting two-sector ATPase complex, proton-transporting domain	0.00356574
GO:0006418	tRNA aminoacylation for protein translation	0.00361777
GO:0030863	cortical cytoskeleton	0.00366688
GO:0030017	sarcomere	0.00366688
GO:0042692	muscle cell differentiation	0.00375271
GO:0015399	primary active transmembrane transporter activity	0.00379886
GO:0046822	regulation of nucleocytoplasmic transport	0.0039098
GO:0009113	purine nucleobase biosynthetic process	0.00392184
GO:0061629	RNA polymerase II-specific DNA-binding transcription factor binding	0.00392184
GO:0048583	regulation of response to stimulus	0.00392488
GO:0051240	positive regulation of multicellular organismal process	0.00393717
GO:0004812	aminoacyl-tRNA ligase activity	0.00396874
GO:0016875	ligase activity, forming carbon-oxygen bonds	0.00396874
GO:0040007	growth	0.00440823
GO:0050790	regulation of catalytic activity	0.00449961
GO:0022414	reproductive process	0.00449961
GO:0005975	carbohydrate metabolic process	0.00463925
GO:0009966	regulation of signal transduction	0.00471547
GO:0045121	membrane raft	0.00488338
GO:0033120	positive regulation of RNA splicing	0.00491709
GO:0090666	scaRNA localization to Cajal body	0.004955
GO:0006006	glucose metabolic process	0.00496149
GO:0006096	glycolytic process	0.00496149
GO:0006757	ATP generation from ADP	0.00496149
GO:0098857	membrane microdomain	0.00498039
GO:0075525	viral translational termination-reinitiation	0.00508424
GO:0017116	single-stranded DNA helicase activity	0.0052673
GO:1902745	positive regulation of lamellipodium organization	0.00548079
GO:1901654	response to ketone	0.00548578
GO:0050793	regulation of developmental process	0.00552418
GO:0006511	ubiquitin-dependent protein catabolic process	0.00562201
GO:0070062	extracellular exosome	0.0056325
GO:0019079	viral genome replication	0.0056325
GO:1902253	regulation of intrinsic apoptotic signaling pathway by p53 class mediator	0.0056325
GO:0016051	carbohydrate biosynthetic process	0.0056386
GO:0005575	cellular_component	0.00580023
GO:2000177	regulation of neural precursor cell proliferation	0.00581179
GO:0043523	regulation of neuron apoptotic process	0.00584224
GO:0048869	cellular developmental process	0.00585588
GO:0009968	negative regulation of signal transduction	0.00586392
GO:0032269	negative regulation of cellular protein metabolic process	0.00588482
GO:0010646	regulation of cell communication	0.00596821
GO:0051168	nuclear export	0.00606041
GO:0000217	DNA secondary structure binding	0.00606041
GO:0048863	stem cell differentiation	0.00622637
GO:0008092	cytoskeletal protein binding	0.00622637
GO:0030154	cell differentiation	0.00631041
GO:0051305	chromosome movement towards spindle pole	0.00641587
GO:0016234	inclusion body	0.00651212
GO:0044403	biological process involved in symbiotic interaction	0.00651212
GO:0030518	intracellular steroid hormone receptor signaling pathway	0.00657367
GO:0010243	response to organonitrogen compound	0.00669984
GO:0030330	DNA damage response, signal transduction by p53 class mediator	0.0067255
GO:1902600	proton transmembrane transport	0.00681892
GO:1990144	intrinsic apoptotic signaling pathway in response to hypoxia	0.00682002
GO:0023051	regulation of signaling	0.00685102
GO:0071417	cellular response to organonitrogen compound	0.00685888
GO:2000113	negative regulation of cellular macromolecule biosynthetic process	0.00686085
GO:0003724	RNA helicase activity	0.00686702
GO:0006402	mRNA catabolic process	0.00690363
GO:0006007	glucose catabolic process	0.00690877
GO:0005996	monosaccharide metabolic process	0.00694354
GO:0045120	pronucleus	0.00703987
GO:0007051	spindle organization	0.00709165
GO:1901698	response to nitrogen compound	0.00709575
GO:0031497	chromatin assembly	0.00717796
GO:0000724	double-strand break repair via homologous recombination	0.0071983
GO:1901701	cellular response to oxygen-containing compound	0.00730294
GO:1903203	regulation of oxidative stress-induced neuron death	0.00732179
GO:0055078	sodium ion homeostasis	0.0074314
GO:0051223	regulation of protein transport	0.0074314
GO:0051973	positive regulation of telomerase activity	0.00768485
GO:0031329	regulation of cellular catabolic process	0.00775005
GO:0008186	ATP-dependent activity, acting on RNA	0.00776515
GO:0051402	neuron apoptotic process	0.0077695
GO:0005750	mitochondrial respiratory chain complex III	0.00778616
GO:0045275	respiratory chain complex III	0.00778616
GO:0010035	response to inorganic substance	0.00795215
GO:1901798	positive regulation of signal transduction by p53 class mediator	0.00796406
GO:1902531	regulation of intracellular signal transduction	0.00796406
GO:0008022	protein C-terminus binding	0.00796406
GO:0051248	negative regulation of protein metabolic process	0.00799499
GO:0051050	positive regulation of transport	0.00799791
GO:0017101	aminoacyl-tRNA synthetase multienzyme complex	0.00799791
GO:0050807	regulation of synapse organization	0.00799791
GO:0000104	succinate dehydrogenase activity	0.00799791
GO:0005749	mitochondrial respiratory chain complex II, succinate dehydrogenase complex (ubiquinone)	0.00799791
GO:0045257	succinate dehydrogenase complex (ubiquinone)	0.00799791
GO:0045273	respiratory chain complex II	0.00799791
GO:0045281	succinate dehydrogenase complex	0.00799791
GO:0045283	fumarate reductase complex	0.00799791
GO:0032501	multicellular organismal process	0.00805902
GO:0003712	transcription coregulator activity	0.00814486
GO:0048585	negative regulation of response to stimulus	0.00817937
GO:0070934	CRD-mediated mRNA stabilization	0.00818747
GO:0051084	'de novo' post-translational protein folding	0.00831956
GO:0034446	substrate adhesion-dependent cell spreading	0.00844894
GO:0035097	histone methyltransferase complex	0.00860659
GO:0009411	response to UV	0.00875267
GO:0000725	recombinational repair	0.00876791
GO:0051087	chaperone binding	0.00876791
GO:0002376	immune system process	0.0088094
GO:0043039	tRNA aminoacylation	0.00886887
GO:0140142	nucleocytoplasmic carrier activity	0.00891588
GO:0030424	axon	0.00894471
GO:0048468	cell development	0.00894471
GO:0000028	ribosomal small subunit assembly	0.00903334
GO:0008097	5S rRNA binding	0.00907237
GO:0050767	regulation of neurogenesis	0.00909136
GO:0045595	regulation of cell differentiation	0.00910086
GO:1902743	regulation of lamellipodium organization	0.00917377
GO:0016477	cell migration	0.00925286
GO:0004298	threonine-type endopeptidase activity	0.00934303
GO:0032386	regulation of intracellular transport	0.00938946
GO:1903297	regulation of hypoxia-induced intrinsic apoptotic signaling pathway	0.00949854
GO:1903298	negative regulation of hypoxia-induced intrinsic apoptotic signaling pathway	0.00949854
GO:0043038	amino acid activation	0.00950685
GO:0032070	regulation of deoxyribonuclease activity	0.009836
GO:0006165	nucleoside diphosphate phosphorylation	0.00984012
GO:0023057	negative regulation of signaling	0.00984687
GO:0022603	regulation of anatomical structure morphogenesis	0.00989445

## Sheet: Supplemental Table 2
Supplmental Table 2: GO terms that are over-represented among genes with low F* levels in the mouse single-cell RNA-seq data compared to all the genes with data in the mouse single-cell RNA-seq data.
GO ID	GO term	p-value adjusted using the Benjamini-Hochberg method
GO:0005634	nucleus	4.77E-06
GO:0034641	cellular nitrogen compound metabolic process	5.07E-06
GO:0010467	gene expression	6.68E-06
GO:0003676	nucleic acid binding	6.68E-06
GO:0090304	nucleic acid metabolic process	2.01E-05
GO:0006725	cellular aromatic compound metabolic process	2.34E-05
GO:0016070	RNA metabolic process	2.34E-05
GO:0043170	macromolecule metabolic process	4.11E-05
GO:0006139	nucleobase-containing compound metabolic process	4.30E-05
GO:1901360	organic cyclic compound metabolic process	5.85E-05
GO:0046483	heterocycle metabolic process	7.52E-05
GO:0006807	nitrogen compound metabolic process	7.52E-05
GO:1990904	ribonucleoprotein complex	7.52E-05
GO:0043232	intracellular non-membrane-bounded organelle	0.000203417
GO:0043228	non-membrane-bounded organelle	0.000203417
GO:0097159	organic cyclic compound binding	0.000289126
GO:1901363	heterocyclic compound binding	0.00036338
GO:0005829	cytosol	0.000475875
GO:0022625	cytosolic large ribosomal subunit	0.000475875
GO:0044238	primary metabolic process	0.000475875
GO:0005730	nucleolus	0.000570168
GO:0042254	ribosome biogenesis	0.000678784
GO:0044237	cellular metabolic process	0.00121345
GO:0071704	organic substance metabolic process	0.00121345
GO:0022613	ribonucleoprotein complex biogenesis	0.00121345
GO:0022626	cytosolic ribosome	0.00154117
GO:0043229	intracellular organelle	0.00154117
GO:0031981	nuclear lumen	0.00154117
GO:0003723	RNA binding	0.00236325
GO:0051171	regulation of nitrogen compound metabolic process	0.00275674
GO:0080090	regulation of primary metabolic process	0.00285609
GO:0019534	toxin transmembrane transporter activity	0.00299575
GO:0044271	cellular nitrogen compound biosynthetic process	0.00425014
GO:0006396	RNA processing	0.00425014
GO:0016072	rRNA metabolic process	0.00555143
GO:0060255	regulation of macromolecule metabolic process	0.00634233
GO:0043226	organelle	0.0084292
GO:0031323	regulation of cellular metabolic process	0.00872312

## Sheet: Supplemental Table 3
Supplemental Table 3: Correlations between PPI hub scores and gene expression levels or CVs from the mouse single-cell RNA seq data
variable	correlation	p-value
gene expression levels	0.242628	<0.0002
CV	-0.285334	<0.0002

## Sheet: Supplemental Table 4
Supplemental Table 4: Correlations related to pathway hub scores and genes with pathway hub scores based on the mouse single-cell RNA seq data
variable 1	variable 2	correlation	p-value
pathway hub scores	gene expression levels	0.122833	<0.0002
pathway hub scores	F*	-0.0807701	<0.0002
pathway hub scores	CV	-0.145899	<0.0002
gene expression levels	F*	0.0119414	0.118
gene expression levels	CV	-0.735517	<0.0002
CV	F*	0.252582	<0.0002

## Sheet: Supplemental Table 5
Supplmental Table 5: GO terms that are over-represented among genes with PPI hub scores that are present in the mouse single-cell RNA-seq data compared to all the genes with data in the mouse single-cell RNA-seq data.
GO ID	GO term	p-value adjusted using the Benjamini-Hochberg
GO:0005515	protein binding	0
GO:0005488	binding	3.29e-234
GO:0032991	protein-containing complex	1.42e-216
GO:0048518	positive regulation of biological process	5.62e-163
GO:0048522	positive regulation of cellular process	7.08e-159
GO:0050794	regulation of cellular process	9.49e-147
GO:0050789	regulation of biological process	4.26e-141
GO:0005622	intracellular anatomical structure	6.76e-130
GO:0051173	positive regulation of nitrogen compound metabolic process	7.14e-128
GO:0010604	positive regulation of macromolecule metabolic process	7.28e-127
GO:0009987	cellular process	7.34e-127
GO:0009893	positive regulation of metabolic process	6.01e-126
GO:0065007	biological regulation	7.13e-125
GO:0051716	cellular response to stimulus	5.6e-124
GO:0050896	response to stimulus	1.46e-121
GO:0031325	positive regulation of cellular metabolic process	2.27e-117
GO:0048519	negative regulation of biological process	1.32e-115
GO:0048523	negative regulation of cellular process	4.08e-115
GO:0071840	cellular component organization or biogenesis	4.52e-115
GO:0019899	enzyme binding	1.63e-109
GO:0043226	organelle	4.06e-109
GO:0005634	nucleus	6.09e-109
GO:0016043	cellular component organization	6.79e-109
GO:0051171	regulation of nitrogen compound metabolic process	8.02e-106
GO:0060255	regulation of macromolecule metabolic process	8.89e-105
GO:0043229	intracellular organelle	1.23e-104
GO:0007154	cell communication	4.28e-103
GO:0023052	signaling	1.21e-102
GO:0080090	regulation of primary metabolic process	2.78e-102
GO:0032502	developmental process	9.48e-102
GO:0043232	intracellular non-membrane-bounded organelle	1.1e-99
GO:0043228	non-membrane-bounded organelle	1.82e-99
GO:0110165	cellular anatomical entity	6.57e-99
GO:0048856	anatomical structure development	2.35e-98
GO:0045935	positive regulation of nucleobase-containing compound metabolic process	5.48e-98
GO:0031323	regulation of cellular metabolic process	1.17e-97
GO:0019222	regulation of metabolic process	1.28e-97
GO:0032501	multicellular organismal process	2.18e-96
GO:0048869	cellular developmental process	1.03e-94
GO:0031981	nuclear lumen	2.79e-94
GO:0007165	signal transduction	8.4e-94
GO:0030154	cell differentiation	8.54e-94
GO:0042221	response to chemical	4.33e-93
GO:0070887	cellular response to chemical stimulus	6.45e-92
GO:0031974	membrane-enclosed lumen	1.16e-91
GO:0043233	organelle lumen	1.16e-91
GO:0070013	intracellular organelle lumen	1.16e-91
GO:0051254	positive regulation of RNA metabolic process	3.12e-91
GO:0005829	cytosol	1.55e-90
GO:0007275	multicellular organism development	1.66e-90
GO:0010557	positive regulation of macromolecule biosynthetic process	5.82e-88
GO:0009891	positive regulation of biosynthetic process	1.25e-87
GO:0044271	cellular nitrogen compound biosynthetic process	1.4e-87
GO:0050793	regulation of developmental process	1.26e-86
GO:1902680	positive regulation of RNA biosynthetic process	3.24e-86
GO:0031328	positive regulation of cellular biosynthetic process	3.24e-86
GO:0045893	positive regulation of DNA-templated transcription	5.32e-86
GO:1903508	positive regulation of nucleic acid-templated transcription	5.32e-86
GO:0019438	aromatic compound biosynthetic process	5.58e-86
GO:0034654	nucleobase-containing compound biosynthetic process	9.97e-86
GO:0018130	heterocycle biosynthetic process	7.07e-85
GO:0010468	regulation of gene expression	2.42e-84
GO:0048731	system development	5.52e-84
GO:0010033	response to organic substance	8.5e-84
GO:0071310	cellular response to organic substance	3.86e-83
GO:0006915	apoptotic process	3.13e-82
GO:0030054	cell junction	4.08e-82
GO:0005654	nucleoplasm	5.8e-82
GO:0010556	regulation of macromolecule biosynthetic process	7.16e-82
GO:0012501	programmed cell death	2.22e-81
GO:0019219	regulation of nucleobase-containing compound metabolic process	2.05e-80
GO:0009889	regulation of biosynthetic process	2.47e-80
GO:0051128	regulation of cellular component organization	2.5e-80
GO:0008219	cell death	2.56e-80
GO:1901362	organic cyclic compound biosynthetic process	2.65e-80
GO:0006807	nitrogen compound metabolic process	5.95e-80
GO:0031326	regulation of cellular biosynthetic process	2.01e-79
GO:0010941	regulation of cell death	1.45e-78
GO:0045202	synapse	4.65e-78
GO:0043170	macromolecule metabolic process	5e-78
GO:0043067	regulation of programmed cell death	9.64e-78
GO:0042981	regulation of apoptotic process	2.58e-77
GO:0034641	cellular nitrogen compound metabolic process	3.07e-77
GO:0051246	regulation of protein metabolic process	3.23e-77
GO:0051252	regulation of RNA metabolic process	6.65e-77
GO:0051239	regulation of multicellular organismal process	8.51e-77
GO:0006139	nucleobase-containing compound metabolic process	9.62e-75
GO:0043231	intracellular membrane-bounded organelle	1.27e-74
GO:0032774	RNA biosynthetic process	1.27e-74
GO:0010467	gene expression	1.66e-74
GO:0097659	nucleic acid-templated transcription	3.57e-74
GO:0006351	DNA-templated transcription	7.12e-74
GO:0046483	heterocycle metabolic process	1.03e-73
GO:2001141	regulation of RNA biosynthetic process	1.68e-73
GO:1903506	regulation of nucleic acid-templated transcription	4.81e-73
GO:0006725	cellular aromatic compound metabolic process	5.8e-73
GO:0044237	cellular metabolic process	6.72e-73
GO:0006355	regulation of DNA-templated transcription	9.38e-73
GO:0043227	membrane-bounded organelle	1.02e-72
GO:0008283	cell population proliferation	2.02e-72
GO:0048583	regulation of response to stimulus	2.3e-71
GO:0023051	regulation of signaling	1.44e-70
GO:0140513	nuclear protein-containing complex	1.6e-70
GO:0006950	response to stress	1.77e-70
GO:0010646	regulation of cell communication	2.19e-70
GO:0051172	negative regulation of nitrogen compound metabolic process	2.67e-70
GO:0031324	negative regulation of cellular metabolic process	3.05e-70
GO:0065009	regulation of molecular function	3.58e-70
GO:0010605	negative regulation of macromolecule metabolic process	5.94e-70
GO:0009892	negative regulation of metabolic process	5.94e-70
GO:1901360	organic cyclic compound metabolic process	6.52e-69
GO:0044085	cellular component biogenesis	1.07e-68
GO:0090304	nucleic acid metabolic process	1.6e-68
GO:0044238	primary metabolic process	4.52e-68
GO:0008152	metabolic process	4.01e-67
GO:0071704	organic substance metabolic process	7.05e-67
GO:0035556	intracellular signal transduction	8.36e-67
GO:0005737	cytoplasm	1.54e-66
GO:0044877	protein-containing complex binding	7.36e-66
GO:0007166	cell surface receptor signaling pathway	8.15e-65
GO:0019904	protein domain specific binding	1.12e-64
GO:0042127	regulation of cell population proliferation	2.72e-64
GO:0009059	macromolecule biosynthetic process	7.57e-64
GO:1902494	catalytic complex	1.52e-63
GO:0009966	regulation of signal transduction	3.44e-63
GO:0045595	regulation of cell differentiation	1.24e-62
GO:0045944	positive regulation of transcription by RNA polymerase II	1.47e-62
GO:0016070	RNA metabolic process	6.51e-62
GO:0022607	cellular component assembly	8.2e-62
GO:0048468	cell development	2.8e-61
GO:1901564	organonitrogen compound metabolic process	9.57e-61
GO:0048513	animal organ development	1.03e-60
GO:2000026	regulation of multicellular organismal development	1.43e-60
GO:0008134	transcription factor binding	1.74e-60
GO:0019538	protein metabolic process	1.88e-60
GO:0009653	anatomical structure morphogenesis	2.32e-60
GO:0007399	nervous system development	4.84e-60
GO:0042802	identical protein binding	5.16e-60
GO:0051094	positive regulation of developmental process	1.65e-59
GO:0051247	positive regulation of protein metabolic process	8.11e-59
GO:0043005	neuron projection	2.2e-58
GO:0044249	cellular biosynthetic process	3.92e-58
GO:0007049	cell cycle	5.73e-58
GO:0010558	negative regulation of macromolecule biosynthetic process	8.17e-58
GO:0031399	regulation of protein modification process	1.21e-57
GO:0022008	neurogenesis	2.8e-57
GO:1901363	heterocyclic compound binding	8.5e-57
GO:0009058	biosynthetic process	1.5e-56
GO:0048584	positive regulation of response to stimulus	1.88e-56
GO:0097159	organic cyclic compound binding	1.91e-56
GO:1901576	organic substance biosynthetic process	1.44e-55
GO:0009890	negative regulation of biosynthetic process	3.41e-55
GO:0006996	organelle organization	4.77e-55
GO:0031327	negative regulation of cellular biosynthetic process	1.27e-54
GO:0033554	cellular response to stress	2.14e-54
GO:0006366	transcription by RNA polymerase II	1.58e-52
GO:0019900	kinase binding	2.83e-52
GO:0042995	cell projection	3.76e-52
GO:0006468	protein phosphorylation	6.63e-52
GO:0051240	positive regulation of multicellular organismal process	1.09e-51
GO:0051253	negative regulation of RNA metabolic process	2.01e-51
GO:0005667	transcription regulator complex	4.87e-51
GO:0036211	protein modification process	5.91e-51
GO:0006357	regulation of transcription by RNA polymerase II	9.15e-51
GO:0051726	regulation of cell cycle	1.54e-50
GO:0019901	protein kinase binding	1.97e-50
GO:0045934	negative regulation of nucleobase-containing compound metabolic process	2.03e-50
GO:0051130	positive regulation of cellular component organization	2.35e-50
GO:0045892	negative regulation of DNA-templated transcription	3.42e-50
GO:0140297	DNA-binding transcription factor binding	1.05e-49
GO:0002376	immune system process	1.1e-49
GO:0032879	regulation of localization	1.65e-49
GO:1902679	negative regulation of RNA biosynthetic process	1.7e-49
GO:1903507	negative regulation of nucleic acid-templated transcription	1.7e-49
GO:0016310	phosphorylation	4.43e-49
GO:0042325	regulation of phosphorylation	6.18e-48
GO:0120025	plasma membrane bounded cell projection	7.66e-48
GO:1901700	response to oxygen-containing compound	1.05e-47
GO:0005694	chromosome	1.77e-47
GO:0060548	negative regulation of cell death	2.43e-47
GO:0044093	positive regulation of molecular function	2.56e-47
GO:0048699	generation of neurons	2.77e-47
GO:0009719	response to endogenous stimulus	9.52e-47
GO:0023056	positive regulation of signaling	4.42e-46
GO:0030182	neuron differentiation	5.77e-46
GO:0051641	cellular localization	8.49e-46
GO:0010647	positive regulation of cell communication	1.13e-45
GO:0043069	negative regulation of programmed cell death	2.52e-45
GO:0071495	cellular response to endogenous stimulus	3.78e-45
GO:0043066	negative regulation of apoptotic process	4.47e-45
GO:0051093	negative regulation of developmental process	2.81e-44
GO:0036477	somatodendritic compartment	3.95e-44
GO:0043933	protein-containing complex organization	2.11e-43
GO:0005856	cytoskeleton	2.8e-43
GO:0065008	regulation of biological quality	2.93e-43
GO:0019220	regulation of phosphate metabolic process	4.71e-43
GO:1901701	cellular response to oxygen-containing compound	7.24e-43
GO:0051174	regulation of phosphorus metabolic process	8.61e-43
GO:0033043	regulation of organelle organization	9.94e-43
GO:0022402	cell cycle process	1.09e-42
GO:0009888	tissue development	2.05e-42
GO:0065003	protein-containing complex assembly	2.7e-42
GO:0098794	postsynapse	2.79e-42
GO:0001932	regulation of protein phosphorylation	3.47e-42
GO:0099080	supramolecular complex	7.33e-42
GO:0031401	positive regulation of protein modification process	1.1e-41
GO:0018193	peptidyl-amino acid modification	1.15e-41
GO:0072359	circulatory system development	1.76e-41
GO:0009967	positive regulation of signal transduction	1.8e-41
GO:0043412	macromolecule modification	2.67e-41
GO:0000122	negative regulation of transcription by RNA polymerase II	3.69e-41
GO:0097190	apoptotic signaling pathway	4.99e-41
GO:0045597	positive regulation of cell differentiation	5.73e-41
GO:1902531	regulation of intracellular signal transduction	7.12e-41
GO:0050790	regulation of catalytic activity	1.9e-40
GO:0010942	positive regulation of cell death	3.14e-40
GO:0044297	cell body	3.91e-40
GO:0070727	cellular macromolecule localization	6.73e-40
GO:0008104	protein localization	1.83e-39
GO:0009605	response to external stimulus	8.86e-39
GO:0048666	neuron development	1.1e-38
GO:0060429	epithelium development	2.16e-38
GO:0031175	neuron projection development	2.76e-38
GO:0044092	negative regulation of molecular function	3.14e-38
GO:0010648	negative regulation of cell communication	3.24e-38
GO:0023057	negative regulation of signaling	4.63e-38
GO:0005102	signaling receptor binding	5.83e-38
GO:0051649	establishment of localization in cell	6.91e-38
GO:0001775	cell activation	9.29e-38
GO:0034097	response to cytokine	2.22e-37
GO:0007267	cell-cell signaling	3.73e-37
GO:0022603	regulation of anatomical structure morphogenesis	3.95e-37
GO:0051049	regulation of transport	5.53e-37
GO:0043068	positive regulation of programmed cell death	1.01e-36
GO:0008284	positive regulation of cell population proliferation	1.08e-36
GO:0010628	positive regulation of gene expression	1.1e-36
GO:0000278	mitotic cell cycle	1.53e-36
GO:0030425	dendrite	1.71e-36
GO:0051248	negative regulation of protein metabolic process	2.43e-36
GO:0010564	regulation of cell cycle process	2.82e-36
GO:0044087	regulation of cellular component biogenesis	3.4e-36
GO:0097447	dendritic tree	4.44e-36
GO:0009968	negative regulation of signal transduction	6.53e-36
GO:0000902	cell morphogenesis	6.85e-36
GO:0016477	cell migration	8.48e-36
GO:0043065	positive regulation of apoptotic process	1.18e-35
GO:0080134	regulation of response to stress	1.25e-35
GO:0048585	negative regulation of response to stimulus	2.24e-35
GO:0061629	RNA polymerase II-specific DNA-binding transcription factor binding	4.11e-35
GO:0002682	regulation of immune system process	4.3e-35
GO:0009790	embryo development	4.43e-35
GO:0071345	cellular response to cytokine stimulus	6.7e-35
GO:0000785	chromatin	1.55e-34
GO:0030424	axon	2.27e-34
GO:0045321	leukocyte activation	3.19e-34
GO:0008092	cytoskeletal protein binding	7.6e-34
GO:0007167	enzyme-linked receptor protein signaling pathway	9.52e-34
GO:0044389	ubiquitin-like protein ligase binding	1.07e-33
GO:0033036	macromolecule localization	1.29e-33
GO:0006796	phosphate-containing compound metabolic process	1.41e-33
GO:0035295	tube development	1.48e-33
GO:0051338	regulation of transferase activity	1.66e-33
GO:0060341	regulation of cellular localization	2.76e-33
GO:0043025	neuronal cell body	3.15e-33
GO:0030030	cell projection organization	5.18e-33
GO:0051241	negative regulation of multicellular organismal process	5.58e-33
GO:0120036	plasma membrane bounded cell projection organization	8.05e-33
GO:0048870	cell motility	9.47e-33
GO:0045596	negative regulation of cell differentiation	1.95e-32
GO:0090575	RNA polymerase II transcription regulator complex	2.73e-32
GO:0002520	immune system development	2.9e-32
GO:0006793	phosphorus metabolic process	3.31e-32
GO:0048534	hematopoietic or lymphoid organ development	3.63e-32
GO:1903047	mitotic cell cycle process	5.04e-32
GO:0007010	cytoskeleton organization	7.4e-32
GO:0031625	ubiquitin protein ligase binding	9.34e-32
GO:0042327	positive regulation of phosphorylation	9.69e-32
GO:0043549	regulation of kinase activity	1.03e-31
GO:0032880	regulation of protein localization	1.46e-31
GO:0051090	regulation of DNA-binding transcription factor activity	1.97e-31
GO:0048646	anatomical structure formation involved in morphogenesis	2.02e-31
GO:1902533	positive regulation of intracellular signal transduction	2.72e-31
GO:0033993	response to lipid	2.83e-31
GO:0070848	response to growth factor	2.85e-31
GO:0036094	small molecule binding	2.95e-31
GO:0080135	regulation of cellular response to stress	3.47e-31
GO:0040011	locomotion	4.49e-31
GO:0016570	histone modification	4.51e-31
GO:0098796	membrane protein complex	6.83e-31
GO:0003712	transcription coregulator activity	6.96e-31
GO:0140535	intracellular protein-containing complex	7.92e-31
GO:0035239	tube morphogenesis	8.86e-31
GO:0045787	positive regulation of cell cycle	1.18e-30
GO:0000166	nucleotide binding	1.35e-30
GO:1901265	nucleoside phosphate binding	1.35e-30
GO:0046649	lymphocyte activation	1.71e-30
GO:0031344	regulation of cell projection organization	1.83e-30
GO:0043209	myelin sheath	1.93e-30
GO:0000165	MAPK cascade	2.48e-30
GO:0060284	regulation of cell development	2.54e-30
GO:0098984	neuron to neuron synapse	2.55e-30
GO:0010562	positive regulation of phosphorus metabolic process	2.71e-30
GO:0045937	positive regulation of phosphate metabolic process	2.71e-30
GO:0001944	vasculature development	5.34e-30
GO:0099081	supramolecular polymer	6.01e-30
GO:0051179	localization	6.01e-30
GO:0120035	regulation of plasma membrane bounded cell projection organization	6.31e-30
GO:0040007	growth	6.31e-30
GO:0099572	postsynaptic specialization	7.76e-30
GO:0046907	intracellular transport	7.95e-30
GO:0099512	supramolecular fiber	1.13e-29
GO:0007417	central nervous system development	1.23e-29
GO:0097435	supramolecular fiber organization	1.29e-29
GO:0071363	cellular response to growth factor stimulus	1.77e-29
GO:0045184	establishment of protein localization	2.51e-29
GO:0014069	postsynaptic density	3.01e-29
GO:0008285	negative regulation of cell population proliferation	3.5e-29
GO:0014070	response to organic cyclic compound	5.11e-29
GO:0051050	positive regulation of transport	5.83e-29
GO:0070647	protein modification by small protein conjugation or removal	6.43e-29
GO:0030097	hemopoiesis	8.3e-29
GO:0032279	asymmetric synapse	9.59e-29
GO:0003676	nucleic acid binding	1.03e-28
GO:0001934	positive regulation of protein phosphorylation	1.25e-28
GO:0030155	regulation of cell adhesion	2.7e-28
GO:0017076	purine nucleotide binding	3.17e-28
GO:0006259	DNA metabolic process	3.25e-28
GO:0045859	regulation of protein kinase activity	3.26e-28
GO:0044260	cellular macromolecule metabolic process	4.44e-28
GO:0043168	anion binding	4.55e-28
GO:0034330	cell junction organization	4.92e-28
GO:0043085	positive regulation of catalytic activity	5.14e-28
GO:0000904	cell morphogenesis involved in differentiation	5.2e-28
GO:0061061	muscle structure development	5.95e-28
GO:0003682	chromatin binding	7.46e-28
GO:0051960	regulation of nervous system development	1.12e-27
GO:0098793	presynapse	1.69e-27
GO:0006508	proteolysis	1.85e-27
GO:0032446	protein modification by small protein conjugation	2.23e-27
GO:0097367	carbohydrate derivative binding	2.27e-27
GO:0030162	regulation of proteolysis	2.43e-27
GO:0010629	negative regulation of gene expression	2.46e-27
GO:0032553	ribonucleotide binding	2.54e-27
GO:0044419	biological process involved in interspecies interaction between organisms	3.37e-27
GO:0009628	response to abiotic stimulus	3.37e-27
GO:0050767	regulation of neurogenesis	3.41e-27
GO:0032555	purine ribonucleotide binding	3.45e-27
GO:0015031	protein transport	3.74e-27
GO:1901698	response to nitrogen compound	4.01e-27
GO:0051098	regulation of binding	4.41e-27
GO:0048471	perinuclear region of cytoplasm	4.94e-27
GO:0009725	response to hormone	5.21e-27
GO:0043167	ion binding	5.31e-27
GO:0007155	cell adhesion	5.6e-27
GO:0015629	actin cytoskeleton	6.43e-27
GO:0035639	purine ribonucleoside triphosphate binding	7.63e-27
GO:0001568	blood vessel development	9.15e-27
GO:0040012	regulation of locomotion	9.96e-27
GO:0042110	T cell activation	1.25e-26
GO:0071396	cellular response to lipid	1.4e-26
GO:0043254	regulation of protein-containing complex assembly	1.78e-26
GO:0048858	cell projection morphogenesis	1.82e-26
GO:0051234	establishment of localization	1.83e-26
GO:2000145	regulation of cell motility	2.21e-26
GO:0051129	negative regulation of cellular component organization	2.38e-26
GO:0007507	heart development	2.98e-26
GO:0030855	epithelial cell differentiation	3.91e-26
GO:0030334	regulation of cell migration	5.55e-26
GO:0031252	cell leading edge	7.2e-26
GO:0006886	intracellular protein transport	9.17e-26
GO:0009894	regulation of catabolic process	9.27e-26
GO:0120039	plasma membrane bounded cell projection morphogenesis	9.55e-26
GO:0016604	nuclear body	9.58e-26
GO:0032989	cellular component morphogenesis	9.94e-26
GO:2001233	regulation of apoptotic signaling pathway	1.42e-25
GO:0007346	regulation of mitotic cell cycle	1.49e-25
GO:0032870	cellular response to hormone stimulus	1.61e-25
GO:0031400	negative regulation of protein modification process	1.63e-25
GO:0032990	cell part morphogenesis	1.77e-25
GO:0006325	chromatin organization	2.66e-25
GO:0018205	peptidyl-lysine modification	2.74e-25
GO:0010243	response to organonitrogen compound	4.17e-25
GO:0043408	regulation of MAPK cascade	6.52e-25
GO:0048514	blood vessel morphogenesis	7.52e-25
GO:0040008	regulation of growth	8.09e-25
GO:0010975	regulation of neuron projection development	8.94e-25
GO:0002684	positive regulation of immune system process	9.99e-25
GO:0007420	brain development	2.55e-24
GO:0098978	glutamatergic synapse	2.98e-24
GO:0051052	regulation of DNA metabolic process	3.05e-24
GO:0048589	developmental growth	3.39e-24
GO:0016567	protein ubiquitination	3.6e-24
GO:0048812	neuron projection morphogenesis	3.66e-24
GO:0090068	positive regulation of cell cycle process	3.9e-24
GO:0030036	actin cytoskeleton organization	4.55e-24
GO:0030029	actin filament-based process	5.11e-24
GO:0010638	positive regulation of organelle organization	5.63e-24
GO:0006955	immune response	5.71e-24
GO:0006974	cellular response to DNA damage stimulus	8.85e-24
GO:0051301	cell division	1.18e-23
GO:0060322	head development	1.21e-23
GO:0031982	vesicle	1.42e-23
GO:0070161	anchoring junction	1.62e-23
GO:0071705	nitrogen compound transport	1.65e-23
GO:0006810	transport	1.68e-23
GO:0033365	protein localization to organelle	1.82e-23
GO:0009792	embryo development ending in birth or egg hatching	1.97e-23
GO:0071944	cell periphery	2.4e-23
GO:0002521	leukocyte differentiation	2.64e-23
GO:0071407	cellular response to organic cyclic compound	2.7e-23
GO:0048729	tissue morphogenesis	3.33e-23
GO:0043009	chordate embryonic development	3.85e-23
GO:0070997	neuron death	4.56e-23
GO:1990234	transferase complex	4.98e-23
GO:0050865	regulation of cell activation	5.45e-23
GO:0098609	cell-cell adhesion	5.9e-23
GO:0097193	intrinsic apoptotic signaling pathway	6.62e-23
GO:0044770	cell cycle phase transition	8.22e-23
GO:1901987	regulation of cell cycle phase transition	9.76e-23
GO:0009887	animal organ morphogenesis	1.2e-22
GO:0016192	vesicle-mediated transport	1.57e-22
GO:0048667	cell morphogenesis involved in neuron differentiation	2.44e-22
GO:0043207	response to external biotic stimulus	2.59e-22
GO:0051707	response to other organism	2.59e-22
GO:0040017	positive regulation of locomotion	3.05e-22
GO:0009057	macromolecule catabolic process	3.91e-22
GO:0002694	regulation of leukocyte activation	3.95e-22
GO:0098857	membrane microdomain	4.16e-22
GO:0022414	reproductive process	4.63e-22
GO:0009607	response to biotic stimulus	5.37e-22
GO:0045121	membrane raft	6.15e-22
GO:2000147	positive regulation of cell motility	6.17e-22
GO:0000003	reproduction	6.95e-22
GO:0051640	organelle localization	6.99e-22
GO:0034504	protein localization to nucleus	8.4e-22
GO:0099513	polymeric cytoskeletal fiber	8.45e-22
GO:0030335	positive regulation of cell migration	1.06e-21
GO:0060627	regulation of vesicle-mediated transport	1.23e-21
GO:1901699	cellular response to nitrogen compound	1.5e-21
GO:0030163	protein catabolic process	1.91e-21
GO:1901214	regulation of neuron death	1.93e-21
GO:0045862	positive regulation of proteolysis	2.23e-21
GO:0031329	regulation of cellular catabolic process	2.34e-21
GO:0098590	plasma membrane region	2.61e-21
GO:0007169	transmembrane receptor protein tyrosine kinase signaling pathway	3.67e-21
GO:0071417	cellular response to organonitrogen compound	3.92e-21
GO:0097191	extrinsic apoptotic signaling pathway	5.08e-21
GO:0005886	plasma membrane	6.74e-21
GO:1903706	regulation of hemopoiesis	6.79e-21
GO:0051347	positive regulation of transferase activity	8.97e-21
GO:0097708	intracellular vesicle	9.1e-21
GO:0051054	positive regulation of DNA metabolic process	9.95e-21
GO:0051402	neuron apoptotic process	1.04e-20
GO:0031346	positive regulation of cell projection organization	1.13e-20
GO:0031410	cytoplasmic vesicle	1.19e-20
GO:1903829	positive regulation of protein localization	1.47e-20
GO:0005198	structural molecule activity	1.62e-20
GO:0051249	regulation of lymphocyte activation	1.63e-20
GO:0009896	positive regulation of catabolic process	1.78e-20
GO:0030554	adenyl nucleotide binding	2.05e-20
GO:0002009	morphogenesis of an epithelium	2.86e-20
GO:0046903	secretion	3.11e-20
GO:0051603	proteolysis involved in protein catabolic process	3.12e-20
GO:0071900	regulation of protein serine/threonine kinase activity	3.78e-20
GO:0032940	secretion by cell	3.98e-20
GO:0006952	defense response	4.68e-20
GO:0045785	positive regulation of cell adhesion	5.27e-20
GO:0043523	regulation of neuron apoptotic process	5.64e-20
GO:0033674	positive regulation of kinase activity	6.56e-20
GO:0099536	synaptic signaling	9.62e-20
GO:0048598	embryonic morphogenesis	1.06e-19
GO:0032559	adenyl ribonucleotide binding	1.53e-19
GO:0001817	regulation of cytokine production	1.64e-19
GO:0005524	ATP binding	1.96e-19
GO:0048732	gland development	1.98e-19
GO:0003723	RNA binding	2.08e-19
GO:0048638	regulation of developmental growth	2.48e-19
GO:0140096	catalytic activity, acting on a protein	2.54e-19
GO:0009056	catabolic process	2.86e-19
GO:0003006	developmental process involved in reproduction	2.97e-19
GO:0033002	muscle cell proliferation	3.39e-19
GO:0003713	transcription coactivator activity	3.42e-19
GO:0050863	regulation of T cell activation	3.51e-19
GO:0030099	myeloid cell differentiation	4.74e-19
GO:1903320	regulation of protein modification by small protein conjugation or removal	4.88e-19
GO:0150034	distal axon	4.91e-19
GO:0002181	cytoplasmic translation	5.53e-19
GO:0048285	organelle fission	5.82e-19
GO:0007015	actin filament organization	5.86e-19
GO:0004672	protein kinase activity	6.08e-19
GO:0043086	negative regulation of catalytic activity	6.41e-19
GO:0046983	protein dimerization activity	6.84e-19
GO:0031331	positive regulation of cellular catabolic process	7.47e-19
GO:0140352	export from cell	7.49e-19
GO:0010720	positive regulation of cell development	7.96e-19
GO:0060537	muscle tissue development	9.52e-19
GO:0051276	chromosome organization	9.68e-19
GO:0001816	cytokine production	9.77e-19
GO:0003677	DNA binding	1.03e-18
GO:0003779	actin binding	1.05e-18
GO:0099537	trans-synaptic signaling	1.34e-18
GO:0042326	negative regulation of phosphorylation	1.51e-18
GO:0010498	proteasomal protein catabolic process	1.51e-18
GO:0044089	positive regulation of cellular component biogenesis	1.55e-18
GO:0010035	response to inorganic substance	1.59e-18
GO:0030900	forebrain development	1.72e-18
GO:0042063	gliogenesis	1.74e-18
GO:0019827	stem cell population maintenance	1.97e-18
GO:0000280	nuclear division	2.02e-18
GO:0018105	peptidyl-serine phosphorylation	2.21e-18
GO:1903131	mononuclear cell differentiation	2.34e-18
GO:0007268	chemical synaptic transmission	2.34e-18
GO:0098916	anterograde trans-synaptic signaling	2.34e-18
GO:2000058	regulation of ubiquitin-dependent protein catabolic process	2.39e-18
GO:0051336	regulation of hydrolase activity	2.71e-18
GO:0098727	maintenance of cell number	3.74e-18
GO:0050673	epithelial cell proliferation	5.45e-18
GO:0044772	mitotic cell cycle phase transition	5.54e-18
GO:0060090	molecular adaptor activity	6.04e-18
GO:0050678	regulation of epithelial cell proliferation	6.75e-18
GO:0044265	cellular macromolecule catabolic process	8.11e-18
GO:0001525	angiogenesis	8.75e-18
GO:1901990	regulation of mitotic cell cycle phase transition	9.01e-18
GO:0050808	synapse organization	1.01e-17
GO:0061564	axon development	1.02e-17
GO:0070661	leukocyte proliferation	1.15e-17
GO:0070201	regulation of establishment of protein localization	1.15e-17
GO:0043393	regulation of protein binding	1.19e-17
GO:0042592	homeostatic process	1.19e-17
GO:0051091	positive regulation of DNA-binding transcription factor activity	1.19e-17
GO:0010563	negative regulation of phosphorus metabolic process	1.44e-17
GO:0045936	negative regulation of phosphate metabolic process	1.44e-17
GO:0019941	modification-dependent protein catabolic process	1.47e-17
GO:0034399	nuclear periphery	1.61e-17
GO:0044248	cellular catabolic process	1.68e-17
GO:0042176	regulation of protein catabolic process	1.82e-17
GO:0099003	vesicle-mediated transport in synapse	1.94e-17
GO:0032434	regulation of proteasomal ubiquitin-dependent protein catabolic process	1.98e-17
GO:0005911	cell-cell junction	2.06e-17
GO:0015630	microtubule cytoskeleton	2.15e-17
GO:0018394	peptidyl-lysine acetylation	2.5e-17
GO:0006473	protein acetylation	2.84e-17
GO:0006475	internal protein amino acid acetylation	2.91e-17
GO:0018393	internal peptidyl-lysine acetylation	2.91e-17
GO:0043410	positive regulation of MAPK cascade	3.05e-17
GO:0098797	plasma membrane protein complex	3.33e-17
GO:0022407	regulation of cell-cell adhesion	3.83e-17
GO:1990904	ribonucleoprotein complex	3.88e-17
GO:0043632	modification-dependent macromolecule catabolic process	4.21e-17
GO:0001667	ameboidal-type cell migration	4.29e-17
GO:0051493	regulation of cytoskeleton organization	5.02e-17
GO:1905114	cell surface receptor signaling pathway involved in cell-cell signaling	5.02e-17
GO:1901652	response to peptide	5.12e-17
GO:0001933	negative regulation of protein phosphorylation	5.27e-17
GO:0140014	mitotic nuclear division	5.81e-17
GO:0016358	dendrite development	5.87e-17
GO:0018209	peptidyl-serine modification	6.28e-17
GO:0030098	lymphocyte differentiation	6.3e-17
GO:1902105	regulation of leukocyte differentiation	6.66e-17
GO:0050769	positive regulation of neurogenesis	6.83e-17
GO:0006511	ubiquitin-dependent protein catabolic process	7.26e-17
GO:0016573	histone acetylation	7.87e-17
GO:0006338	chromatin remodeling	9.27e-17
GO:0071559	response to transforming growth factor beta	1.05e-16
GO:0008022	protein C-terminus binding	1.39e-16
GO:0071702	organic substance transport	1.43e-16
GO:0045927	positive regulation of growth	1.45e-16
GO:0045931	positive regulation of mitotic cell cycle	1.94e-16
GO:0007409	axonogenesis	2.1e-16
GO:0051223	regulation of protein transport	2.27e-16
GO:0071560	cellular response to transforming growth factor beta stimulus	2.46e-16
GO:0098542	defense response to other organism	2.59e-16
GO:0045860	positive regulation of protein kinase activity	2.96e-16
GO:0007159	leukocyte cell-cell adhesion	3.26e-16
GO:0032943	mononuclear cell proliferation	3.51e-16
GO:0006887	exocytosis	3.85e-16
GO:0006913	nucleocytoplasmic transport	4.05e-16
GO:0051169	nuclear transport	4.05e-16
GO:0048511	rhythmic process	4.06e-16
GO:0031098	stress-activated protein kinase signaling cascade	4.13e-16
GO:0005938	cell cortex	4.27e-16
GO:0019221	cytokine-mediated signaling pathway	4.36e-16
GO:1901653	cellular response to peptide	4.84e-16
GO:0031396	regulation of protein ubiquitination	4.93e-16
GO:0022613	ribonucleoprotein complex biogenesis	5.61e-16
GO:0031647	regulation of protein stability	6.88e-16
GO:0046651	lymphocyte proliferation	7.84e-16
GO:0032970	regulation of actin filament-based process	7.87e-16
GO:0001655	urogenital system development	8.18e-16
GO:0198738	cell-cell signaling by wnt	8.27e-16
GO:0050776	regulation of immune response	8.45e-16
GO:0001701	in utero embryonic development	9.13e-16
GO:0099177	regulation of trans-synaptic signaling	9.18e-16
GO:0030674	protein-macromolecule adaptor activity	9.24e-16
GO:0007623	circadian rhythm	9.27e-16
GO:0043543	protein acylation	1.14e-15
GO:0016055	Wnt signaling pathway	1.14e-15
GO:0043161	proteasome-mediated ubiquitin-dependent protein catabolic process	1.16e-15
GO:0070382	exocytic vesicle	1.21e-15
GO:0000228	nuclear chromosome	1.37e-15
GO:0098813	nuclear chromosome segregation	1.47e-15
GO:0051962	positive regulation of nervous system development	1.53e-15
GO:0051403	stress-activated MAPK cascade	1.56e-15
GO:0050804	modulation of chemical synaptic transmission	1.6e-15
GO:0045087	innate immune response	1.84e-15
GO:1901575	organic substance catabolic process	2.03e-15
GO:1903050	regulation of proteolysis involved in protein catabolic process	2.03e-15
GO:0006897	endocytosis	2.54e-15
GO:0051656	establishment of organelle localization	2.56e-15
GO:0048660	regulation of smooth muscle cell proliferation	2.63e-15
GO:0098772	molecular function regulator activity	2.68e-15
GO:1902532	negative regulation of intracellular signal transduction	3.02e-15
GO:0098687	chromosomal region	3.48e-15
GO:0062197	cellular response to chemical stress	3.82e-15
GO:0006979	response to oxidative stress	4.11e-15
GO:0005730	nucleolus	4.13e-15
GO:1901565	organonitrogen compound catabolic process	4.18e-15
GO:0050867	positive regulation of cell activation	4.61e-15
GO:0007178	transmembrane receptor protein serine/threonine kinase signaling pathway	4.72e-15
GO:0051046	regulation of secretion	4.76e-15
GO:0032956	regulation of actin cytoskeleton organization	5.04e-15
GO:0032993	protein-DNA complex	5.55e-15
GO:0043197	dendritic spine	5.81e-15
GO:1902903	regulation of supramolecular fiber organization	6.08e-15
GO:0043433	negative regulation of DNA-binding transcription factor activity	6.46e-15
GO:0008021	synaptic vesicle	6.71e-15
GO:0044843	cell cycle G1/S phase transition	6.94e-15
GO:0051348	negative regulation of transferase activity	7.95e-15
GO:0048568	embryonic organ development	8.18e-15
GO:1903530	regulation of secretion by cell	8.46e-15
GO:0090130	tissue migration	8.58e-15
GO:0090132	epithelium migration	8.58e-15
GO:1903037	regulation of leukocyte cell-cell adhesion	9.34e-15
GO:0034329	cell junction assembly	9.49e-15
GO:0000082	G1/S transition of mitotic cell cycle	9.86e-15
GO:0048872	homeostasis of number of cells	1.11e-14
GO:0046777	protein autophosphorylation	1.41e-14
GO:1901989	positive regulation of cell cycle phase transition	1.45e-14
GO:0007179	transforming growth factor beta receptor signaling pathway	1.46e-14
GO:0003008	system process	1.52e-14
GO:0000819	sister chromatid segregation	1.64e-14
GO:0048659	smooth muscle cell proliferation	1.93e-14
GO:0014706	striated muscle tissue development	1.97e-14
GO:0000502	proteasome complex	1.99e-14
GO:0015980	energy derivation by oxidation of organic compounds	2.06e-14
GO:0000793	condensed chromosome	2.09e-14
GO:0010631	epithelial cell migration	2.19e-14
GO:0003729	mRNA binding	2.38e-14
GO:1901216	positive regulation of neuron death	2.6e-14
GO:0032101	regulation of response to external stimulus	2.65e-14
GO:0016773	phosphotransferase activity, alcohol group as acceptor	3.03e-14
GO:0051258	protein polymerization	3.13e-14
GO:0045637	regulation of myeloid cell differentiation	3.15e-14
GO:0007163	establishment or maintenance of cell polarity	3.15e-14
GO:0033044	regulation of chromosome organization	3.21e-14
GO:0007059	chromosome segregation	3.45e-14
GO:0002696	positive regulation of leukocyte activation	3.6e-14
GO:0016049	cell growth	3.89e-14
GO:0006091	generation of precursor metabolites and energy	4.03e-14
GO:2001020	regulation of response to DNA damage stimulus	4.15e-14
GO:0052547	regulation of peptidase activity	4.19e-14
GO:0009060	aerobic respiration	4.66e-14
GO:2001234	negative regulation of apoptotic signaling pathway	4.87e-14
GO:0044309	neuron spine	5.27e-14
GO:0022604	regulation of cell morphogenesis	5.52e-14
GO:2001235	positive regulation of apoptotic signaling pathway	5.52e-14
GO:0048639	positive regulation of developmental growth	5.61e-14
GO:0140110	transcription regulator activity	5.81e-14
GO:0030133	transport vesicle	6.22e-14
GO:0018108	peptidyl-tyrosine phosphorylation	6.33e-14
GO:0007264	small GTPase mediated signal transduction	6.5e-14
GO:0099504	synaptic vesicle cycle	6.53e-14
GO:0060562	epithelial tube morphogenesis	6.57e-14
GO:0061136	regulation of proteasomal protein catabolic process	7.2e-14
GO:0030217	T cell differentiation	7.32e-14
GO:0032504	multicellular organism reproduction	7.79e-14
GO:0006281	DNA repair	8.55e-14
GO:0009314	response to radiation	9.05e-14
GO:1905368	peptidase complex	9.36e-14
GO:2000116	regulation of cysteine-type endopeptidase activity	1.01e-13
GO:1990778	protein localization to cell periphery	1.08e-13
GO:0010976	positive regulation of neuron projection development	1.09e-13
GO:0016363	nuclear matrix	1.17e-13
GO:0003007	heart morphogenesis	1.19e-13
GO:0005746	mitochondrial respirasome	1.27e-13
GO:0052548	regulation of endopeptidase activity	1.34e-13
GO:0042692	muscle cell differentiation	1.38e-13
GO:0005575	cellular_component	1.38e-13
GO:0004674	protein serine/threonine kinase activity	1.57e-13
GO:0051345	positive regulation of hydrolase activity	1.92e-13
GO:0007423	sensory organ development	1.92e-13
GO:0048609	multicellular organismal reproductive process	1.94e-13
GO:0007517	muscle organ development	2e-13
GO:0034614	cellular response to reactive oxygen species	2.09e-13
GO:0045786	negative regulation of cell cycle	2.1e-13
GO:0034599	cellular response to oxidative stress	2.21e-13
GO:0098803	respiratory chain complex	2.32e-13
GO:0032386	regulation of intracellular transport	2.42e-13
GO:0016922	nuclear receptor binding	2.68e-13
GO:0010952	positive regulation of peptidase activity	2.9e-13
GO:0018212	peptidyl-tyrosine modification	3.16e-13
GO:0016301	kinase activity	3.4e-13
GO:1901992	positive regulation of mitotic cell cycle phase transition	3.41e-13
GO:0072659	protein localization to plasma membrane	3.49e-13
GO:0051251	positive regulation of lymphocyte activation	3.5e-13
GO:2001242	regulation of intrinsic apoptotic signaling pathway	3.53e-13
GO:0030426	growth cone	3.63e-13
GO:0000070	mitotic sister chromatid segregation	3.9e-13
GO:0007265	Ras protein signal transduction	3.91e-13
GO:2000144	positive regulation of DNA-templated transcription initiation	4.04e-13
GO:0036464	cytoplasmic ribonucleoprotein granule	4.23e-13
GO:0090066	regulation of anatomical structure size	4.42e-13
GO:0043434	response to peptide hormone	4.46e-13
GO:0051099	positive regulation of binding	5.02e-13
GO:0099503	secretory vesicle	5.38e-13
GO:0006367	transcription initiation at RNA polymerase II promoter	5.39e-13
GO:0009755	hormone-mediated signaling pathway	5.47e-13
GO:0019902	phosphatase binding	5.8e-13
GO:1900180	regulation of protein localization to nucleus	6.66e-13
GO:0061695	transferase complex, transferring phosphorus-containing groups	6.85e-13
GO:0051961	negative regulation of nervous system development	7.42e-13
GO:0071375	cellular response to peptide hormone stimulus	7.87e-13
GO:0043281	regulation of cysteine-type endopeptidase activity involved in apoptotic process	7.92e-13
GO:0022626	cytosolic ribosome	8.14e-13
GO:0010001	glial cell differentiation	8.26e-13
GO:0010721	negative regulation of cell development	9.86e-13
GO:0010639	negative regulation of organelle organization	9.86e-13
GO:0016071	mRNA metabolic process	1.02e-12
GO:0016607	nuclear speck	1.3e-12
GO:0051100	negative regulation of binding	1.31e-12
GO:0071214	cellular response to abiotic stimulus	1.35e-12
GO:0104004	cellular response to environmental stimulus	1.35e-12
GO:0097060	synaptic membrane	1.37e-12
GO:1904951	positive regulation of establishment of protein localization	1.38e-12
GO:2001236	regulation of extrinsic apoptotic signaling pathway	1.41e-12
GO:0033157	regulation of intracellular protein transport	1.46e-12
GO:0006476	protein deacetylation	1.49e-12
GO:0045333	cellular respiration	1.54e-12
GO:0002237	response to molecule of bacterial origin	1.54e-12
GO:2000045	regulation of G1/S transition of mitotic cell cycle	1.6e-12
GO:0050768	negative regulation of neurogenesis	1.82e-12
GO:0034612	response to tumor necrosis factor	1.91e-12
GO:0043405	regulation of MAP kinase activity	1.92e-12
GO:0030139	endocytic vesicle	1.93e-12
GO:0045664	regulation of neuron differentiation	1.93e-12
GO:0006469	negative regulation of protein kinase activity	1.99e-12
GO:0003002	regionalization	2.1e-12
GO:0030100	regulation of endocytosis	2.11e-12
GO:0042098	T cell proliferation	2.15e-12
GO:0051047	positive regulation of secretion	2.36e-12
GO:0017111	ribonucleoside triphosphate phosphatase activity	2.46e-12
GO:0032496	response to lipopolysaccharide	2.49e-12
GO:0050778	positive regulation of immune response	2.56e-12
GO:0031334	positive regulation of protein-containing complex assembly	2.62e-12
GO:0008150	biological_process	2.74e-12
GO:0042826	histone deacetylase binding	2.75e-12
GO:0030427	site of polarized growth	2.79e-12
GO:0006518	peptide metabolic process	2.93e-12
GO:0010950	positive regulation of endopeptidase activity	2.96e-12
GO:0072594	establishment of protein localization to organelle	3.29e-12
GO:0031056	regulation of histone modification	3.35e-12
GO:0002252	immune effector process	3.35e-12
GO:0032535	regulation of cellular component size	3.35e-12
GO:1902806	regulation of cell cycle G1/S phase transition	3.38e-12
GO:0051222	positive regulation of protein transport	3.48e-12
GO:0032271	regulation of protein polymerization	3.54e-12
GO:0032388	positive regulation of intracellular transport	3.61e-12
GO:0070663	regulation of leukocyte proliferation	3.71e-12
GO:0070469	respirasome	3.79e-12
GO:0006935	chemotaxis	3.81e-12
GO:0042330	taxis	3.81e-12
GO:0016575	histone deacetylation	3.81e-12
GO:0048545	response to steroid hormone	3.82e-12
GO:0019953	sexual reproduction	3.98e-12
GO:0022409	positive regulation of cell-cell adhesion	4.27e-12
GO:0033673	negative regulation of kinase activity	4.46e-12
GO:0003205	cardiac chamber development	4.55e-12
GO:0048738	cardiac muscle tissue development	4.83e-12
GO:0022618	ribonucleoprotein complex assembly	4.86e-12
GO:1905369	endopeptidase complex	5.1e-12
GO:0071356	cellular response to tumor necrosis factor	5.42e-12
GO:0071383	cellular response to steroid hormone stimulus	5.48e-12
GO:0060261	positive regulation of transcription initiation by RNA polymerase II	5.64e-12
GO:0110053	regulation of actin filament organization	5.75e-12
GO:0072001	renal system development	5.88e-12
GO:0071826	ribonucleoprotein complex subunit organization	5.93e-12
GO:0030522	intracellular receptor signaling pathway	6.13e-12
GO:0022411	cellular component disassembly	6.53e-12
GO:0001558	regulation of cell growth	7.15e-12
GO:0030518	intracellular steroid hormone receptor signaling pathway	7.27e-12
GO:0070371	ERK1 and ERK2 cascade	9.27e-12
GO:0051668	localization within membrane	9.31e-12
GO:0007369	gastrulation	9.61e-12
GO:1901215	negative regulation of neuron death	1.03e-11
GO:0045165	cell fate commitment	1.05e-11
GO:0051170	import into nucleus	1.06e-11
GO:1904949	ATPase complex	1.1e-11
GO:0031589	cell-substrate adhesion	1.13e-11
GO:0050870	positive regulation of T cell activation	1.39e-11
GO:0043292	contractile fiber	1.43e-11
GO:0019903	protein phosphatase binding	1.43e-11
GO:0000118	histone deacetylase complex	1.44e-11
GO:0003714	transcription corepressor activity	1.44e-11
GO:0006898	receptor-mediated endocytosis	1.46e-11
GO:0090287	regulation of cellular response to growth factor stimulus	1.48e-11
GO:0030856	regulation of epithelial cell differentiation	1.62e-11
GO:1990204	oxidoreductase complex	1.64e-11
GO:2001022	positive regulation of response to DNA damage stimulus	1.65e-11
GO:0032872	regulation of stress-activated MAPK cascade	1.67e-11
GO:0021537	telencephalon development	1.88e-11
GO:0030018	Z disc	2.22e-11
GO:2000142	regulation of DNA-templated transcription initiation	2.24e-11
GO:0060260	regulation of transcription initiation by RNA polymerase II	2.24e-11
GO:0042776	proton motive force-driven mitochondrial ATP synthesis	2.25e-11
GO:0007017	microtubule-based process	2.4e-11
GO:0007254	JNK cascade	2.5e-11
GO:0051983	regulation of chromosome segregation	2.55e-11
GO:0099173	postsynapse organization	2.56e-11
GO:0001726	ruffle	2.58e-11
GO:0046982	protein heterodimerization activity	2.58e-11
GO:0071902	positive regulation of protein serine/threonine kinase activity	2.59e-11
GO:0017124	SH3 domain binding	2.63e-11
GO:0043542	endothelial cell migration	2.63e-11
GO:0060560	developmental growth involved in morphogenesis	2.64e-11
GO:0006606	protein import into nucleus	2.66e-11
GO:0023061	signal release	2.66e-11
GO:0072657	protein localization to membrane	2.74e-11
GO:1902107	positive regulation of leukocyte differentiation	2.76e-11
GO:1903708	positive regulation of hemopoiesis	2.76e-11
GO:0030027	lamellipodium	2.78e-11
GO:0072331	signal transduction by p53 class mediator	2.79e-11
GO:0050821	protein stabilization	2.89e-11
GO:0031058	positive regulation of histone modification	3.06e-11
GO:0006119	oxidative phosphorylation	3.22e-11
GO:1903532	positive regulation of secretion by cell	3.29e-11
GO:0008380	RNA splicing	3.37e-11
GO:0045055	regulated exocytosis	3.59e-11
GO:0140030	modification-dependent protein binding	3.65e-11
GO:0006352	DNA-templated transcription initiation	3.7e-11
GO:0045732	positive regulation of protein catabolic process	3.79e-11
GO:0050773	regulation of dendrite development	3.92e-11
GO:0007389	pattern specification process	3.98e-11
GO:0045619	regulation of lymphocyte differentiation	4.08e-11
GO:2000060	positive regulation of ubiquitin-dependent protein catabolic process	4.16e-11
GO:0005819	spindle	4.29e-11
GO:0001822	kidney development	4.37e-11
GO:0010608	post-transcriptional regulation of gene expression	4.55e-11
GO:0070925	organelle assembly	4.6e-11
GO:0035770	ribonucleoprotein granule	4.64e-11
GO:2001056	positive regulation of cysteine-type endopeptidase activity	4.78e-11
GO:0090092	regulation of transmembrane receptor protein serine/threonine kinase signaling pathway	4.99e-11
GO:0043280	positive regulation of cysteine-type endopeptidase activity involved in apoptotic process	5.44e-11
GO:1901342	regulation of vasculature development	5.53e-11
GO:0061351	neural precursor cell proliferation	5.6e-11
GO:0070372	regulation of ERK1 and ERK2 cascade	5.61e-11
GO:0060485	mesenchyme development	5.72e-11
GO:0002764	immune response-regulating signaling pathway	5.93e-11
GO:0001819	positive regulation of cytokine production	5.98e-11
GO:0002573	myeloid leukocyte differentiation	6.15e-11
GO:0070302	regulation of stress-activated protein kinase signaling cascade	6.32e-11
GO:0050670	regulation of lymphocyte proliferation	6.37e-11
GO:0061458	reproductive system development	6.37e-11
GO:0042113	B cell activation	6.41e-11
GO:0032944	regulation of mononuclear cell proliferation	6.47e-11
GO:1900182	positive regulation of protein localization to nucleus	7.09e-11
GO:0048562	embryonic organ morphogenesis	7.09e-11
GO:0043401	steroid hormone mediated signaling pathway	7.28e-11
GO:0051092	positive regulation of NF-kappaB transcription factor activity	7.66e-11
GO:0048608	reproductive structure development	7.85e-11
GO:0045765	regulation of angiogenesis	7.91e-11
GO:0070603	SWI/SNF superfamily-type complex	8.04e-11
GO:0051015	actin filament binding	8.81e-11
GO:0046034	ATP metabolic process	1.02e-10
GO:1903311	regulation of mRNA metabolic process	1.06e-10
GO:1904375	regulation of protein localization to cell periphery	1.09e-10
GO:0045580	regulation of T cell differentiation	1.1e-10
GO:0035601	protein deacylation	1.11e-10
GO:0098732	macromolecule deacylation	1.11e-10
GO:0043524	negative regulation of neuron apoptotic process	1.12e-10
GO:0010810	regulation of cell-substrate adhesion	1.17e-10
GO:0051051	negative regulation of transport	1.19e-10
GO:0003231	cardiac ventricle development	1.26e-10
GO:0043235	receptor complex	1.27e-10
GO:1903039	positive regulation of leukocyte cell-cell adhesion	1.28e-10
GO:0007162	negative regulation of cell adhesion	1.32e-10
GO:0030017	sarcomere	1.33e-10
GO:0010632	regulation of epithelial cell migration	1.37e-10
GO:0098552	side of membrane	1.39e-10
GO:0003279	cardiac septum development	1.41e-10
GO:0031674	I band	1.54e-10
GO:1903076	regulation of protein localization to plasma membrane	1.56e-10
GO:0006954	inflammatory response	1.57e-10
GO:0000792	heterochromatin	1.6e-10
GO:0015986	proton motive force-driven ATP synthesis	1.61e-10
GO:0031503	protein-containing complex localization	1.61e-10
GO:0051123	RNA polymerase II preinitiation complex assembly	1.77e-10
GO:0032868	response to insulin	1.8e-10
GO:0032436	positive regulation of proteasomal ubiquitin-dependent protein catabolic process	1.85e-10
GO:0007276	gamete generation	1.9e-10
GO:0043525	positive regulation of neuron apoptotic process	2.1e-10
GO:0050730	regulation of peptidyl-tyrosine phosphorylation	2.19e-10
GO:0042542	response to hydrogen peroxide	2.2e-10
GO:0030055	cell-substrate junction	2.21e-10
GO:0001221	transcription coregulator binding	2.47e-10
GO:0098800	inner mitochondrial membrane protein complex	2.48e-10
GO:0010948	negative regulation of cell cycle process	2.48e-10
GO:0042770	signal transduction in response to DNA damage	2.7e-10
GO:0009144	purine nucleoside triphosphate metabolic process	2.76e-10
GO:1905475	regulation of protein localization to membrane	2.76e-10
GO:0003206	cardiac chamber morphogenesis	2.79e-10
GO:0001649	osteoblast differentiation	2.82e-10
GO:0009199	ribonucleoside triphosphate metabolic process	2.93e-10
GO:0009141	nucleoside triphosphate metabolic process	3.03e-10
GO:0048863	stem cell differentiation	3.05e-10
GO:0001664	G protein-coupled receptor binding	3.07e-10
GO:0042393	histone binding	3.2e-10
GO:0006282	regulation of DNA repair	3.22e-10
GO:0005884	actin filament	3.26e-10
GO:0034762	regulation of transmembrane transport	3.39e-10
GO:0009205	purine ribonucleoside triphosphate metabolic process	3.58e-10
GO:1902905	positive regulation of supramolecular fiber organization	3.65e-10
GO:0071824	protein-DNA complex subunit organization	3.91e-10
GO:0030136	clathrin-coated vesicle	4.05e-10
GO:0009611	response to wounding	4.06e-10
GO:0071478	cellular response to radiation	4.14e-10
GO:0005200	structural constituent of cytoskeleton	4.25e-10
GO:0000302	response to reactive oxygen species	4.56e-10
GO:0050803	regulation of synapse structure or activity	4.75e-10
GO:0048661	positive regulation of smooth muscle cell proliferation	5.19e-10
GO:0048871	multicellular organismal homeostasis	5.29e-10
GO:0014013	regulation of gliogenesis	5.44e-10
GO:0036465	synaptic vesicle recycling	5.84e-10
GO:0034248	regulation of cellular amide metabolic process	5.94e-10
GO:0050807	regulation of synapse organization	6.16e-10
GO:0140694	non-membrane-bounded organelle assembly	6.4e-10
GO:0008544	epidermis development	6.42e-10
GO:0007249	I-kappaB kinase/NF-kappaB signaling	6.43e-10
GO:0044057	regulation of system process	6.44e-10
GO:0012506	vesicle membrane	6.5e-10
GO:0002263	cell activation involved in immune response	6.54e-10
GO:0032869	cellular response to insulin stimulus	6.85e-10
GO:0030659	cytoplasmic vesicle membrane	7.36e-10
GO:0043269	regulation of ion transport	7.41e-10
GO:1905818	regulation of chromosome separation	7.43e-10
GO:0030016	myofibril	7.72e-10
GO:0009952	anterior/posterior pattern specification	7.82e-10
GO:0051495	positive regulation of cytoskeleton organization	7.96e-10
GO:0090316	positive regulation of intracellular protein transport	8.48e-10
GO:0016772	transferase activity, transferring phosphorus-containing groups	8.53e-10
GO:0010657	muscle cell apoptotic process	8.78e-10
GO:1903322	positive regulation of protein modification by small protein conjugation or removal	8.81e-10
GO:0016032	viral process	8.81e-10
GO:0001704	formation of primary germ layer	8.88e-10
GO:0051020	GTPase binding	8.89e-10
GO:0007610	behavior	9.29e-10
GO:0010660	regulation of muscle cell apoptotic process	9.87e-10
GO:0010038	response to metal ion	1.02e-09
GO:0043043	peptide biosynthetic process	1.05e-09
GO:0006412	translation	1.09e-09
GO:0031345	negative regulation of cell projection organization	1.09e-09
GO:0032091	negative regulation of protein binding	1.13e-09
GO:0035019	somatic stem cell population maintenance	1.14e-09
GO:0009895	negative regulation of catabolic process	1.2e-09
GO:0002683	negative regulation of immune system process	1.29e-09
GO:0002064	epithelial cell development	1.29e-09
GO:0005874	microtubule	1.33e-09
GO:0002366	leukocyte activation involved in immune response	1.4e-09
GO:0046332	SMAD binding	1.41e-09
GO:0051017	actin filament bundle assembly	1.44e-09
GO:0098685	Schaffer collateral - CA1 synapse	1.46e-09
GO:0002768	immune response-regulating cell surface receptor signaling pathway	1.5e-09
GO:0042803	protein homodimerization activity	1.5e-09
GO:1904019	epithelial cell apoptotic process	1.51e-09
GO:0003158	endothelium development	1.54e-09
GO:1904062	regulation of cation transmembrane transport	1.56e-09
GO:0048588	developmental cell growth	1.64e-09
GO:0009617	response to bacterium	1.7e-09
GO:0016605	PML body	1.82e-09
GO:0005925	focal adhesion	1.82e-09
GO:0017157	regulation of exocytosis	2.04e-09
GO:0001654	eye development	2.43e-09
GO:0048880	sensory system development	2.43e-09
GO:0150063	visual system development	2.43e-09
GO:0043169	cation binding	2.48e-09
GO:0005768	endosome	2.59e-09
GO:0048144	fibroblast proliferation	2.61e-09
GO:0005126	cytokine receptor binding	2.76e-09
GO:0042752	regulation of circadian rhythm	2.78e-09
GO:0048813	dendrite morphogenesis	2.89e-09
GO:0050679	positive regulation of epithelial cell proliferation	2.93e-09
GO:0060996	dendritic spine development	2.93e-09
GO:0071216	cellular response to biotic stimulus	3.03e-09
GO:0051219	phosphoprotein binding	3.1e-09
GO:0046328	regulation of JNK cascade	3.18e-09
GO:0021700	developmental maturation	3.25e-09
GO:0003924	GTPase activity	3.39e-09
GO:0051304	chromosome separation	3.48e-09
GO:0032103	positive regulation of response to external stimulus	3.54e-09
GO:0010959	regulation of metal ion transport	3.54e-09
GO:0000152	nuclear ubiquitin ligase complex	3.66e-09
GO:0097696	receptor signaling pathway via STAT	3.69e-09
GO:0007259	receptor signaling pathway via JAK-STAT	3.72e-09
GO:0051648	vesicle localization	3.72e-09
GO:0072593	reactive oxygen species metabolic process	3.91e-09
GO:0070482	response to oxygen levels	3.99e-09
GO:1990782	protein tyrosine kinase binding	4.18e-09
GO:0031347	regulation of defense response	4.18e-09
GO:0002429	immune response-activating cell surface receptor signaling pathway	4.27e-09
GO:0002757	immune response-activating signal transduction	4.27e-09
GO:0048754	branching morphogenesis of an epithelial tube	4.28e-09
GO:0071897	DNA biosynthetic process	4.38e-09
GO:0045807	positive regulation of endocytosis	4.4e-09
GO:0030705	cytoskeleton-dependent intracellular transport	4.47e-09
GO:0010586	miRNA metabolic process	4.56e-09
GO:0051785	positive regulation of nuclear division	4.61e-09
GO:0022612	gland morphogenesis	4.61e-09
GO:0036473	cell death in response to oxidative stress	4.61e-09
GO:0010634	positive regulation of epithelial cell migration	4.67e-09
GO:0061138	morphogenesis of a branching epithelium	4.69e-09
GO:0021543	pallium development	4.89e-09
GO:0001763	morphogenesis of a branching structure	4.96e-09
GO:0022904	respiratory electron transport chain	4.96e-09
GO:0042129	regulation of T cell proliferation	5e-09
GO:0051924	regulation of calcium ion transport	5.11e-09
GO:2000112	regulation of cellular macromolecule biosynthetic process	5.17e-09
GO:0000209	protein polyubiquitination	5.2e-09
GO:0032432	actin filament bundle	5.3e-09
GO:0051306	mitotic sister chromatid separation	5.45e-09
GO:0048167	regulation of synaptic plasticity	5.48e-09
GO:0043010	camera-type eye development	5.58e-09
GO:0070897	transcription preinitiation complex assembly	5.58e-09
GO:0043484	regulation of RNA splicing	5.61e-09
GO:0071219	cellular response to molecule of bacterial origin	5.97e-09
GO:0045582	positive regulation of T cell differentiation	6.01e-09
GO:0047485	protein N-terminus binding	6.05e-09
GO:0030234	enzyme regulator activity	6.08e-09
GO:0046822	regulation of nucleocytoplasmic transport	6.84e-09
GO:0140029	exocytic process	6.87e-09
GO:0038061	NIK/NF-kappaB signaling	7.07e-09
GO:0008154	actin polymerization or depolymerization	7.15e-09
GO:0016072	rRNA metabolic process	7.15e-09
GO:0031967	organelle envelope	7.2e-09
GO:0031975	envelope	7.2e-09
GO:0070301	cellular response to hydrogen peroxide	7.26e-09
GO:0019001	guanyl nucleotide binding	7.34e-09
GO:0032561	guanyl ribonucleotide binding	7.34e-09
GO:0009898	cytoplasmic side of plasma membrane	7.35e-09
GO:0008088	axo-dendritic transport	7.37e-09
GO:0005635	nuclear envelope	7.44e-09
GO:0016462	pyrophosphatase activity	7.6e-09
GO:0002761	regulation of myeloid leukocyte differentiation	7.84e-09
GO:0097479	synaptic vesicle localization	7.92e-09
GO:0005525	GTP binding	7.94e-09
GO:0004713	protein tyrosine kinase activity	7.96e-09
GO:2001237	negative regulation of extrinsic apoptotic signaling pathway	8.08e-09
GO:0030010	establishment of cell polarity	8.43e-09
GO:0003012	muscle system process	8.64e-09
GO:0045861	negative regulation of proteolysis	8.75e-09
GO:0000226	microtubule cytoskeleton organization	8.85e-09
GO:0030111	regulation of Wnt signaling pathway	8.9e-09
GO:0061572	actin filament bundle organization	8.97e-09
GO:0050770	regulation of axonogenesis	8.99e-09
GO:0016818	hydrolase activity, acting on acid anhydrides, in phosphorus-containing anhydrides	9.25e-09
GO:0006260	DNA replication	9.34e-09
GO:0035591	signaling adaptor activity	9.35e-09
GO:1903844	regulation of cellular response to transforming growth factor beta stimulus	9.4e-09
GO:0030863	cortical cytoskeleton	9.78e-09
GO:0009142	nucleoside triphosphate biosynthetic process	9.85e-09
GO:0002253	activation of immune response	1.05e-08
GO:0009201	ribonucleoside triphosphate biosynthetic process	1.06e-08
GO:2000628	regulation of miRNA metabolic process	1.08e-08
GO:0006275	regulation of DNA replication	1.09e-08
GO:1903321	negative regulation of protein modification by small protein conjugation or removal	1.11e-08
GO:0042254	ribosome biogenesis	1.25e-08
GO:0098562	cytoplasmic side of membrane	1.26e-08
GO:0009145	purine nucleoside triphosphate biosynthetic process	1.27e-08
GO:0016817	hydrolase activity, acting on acid anhydrides	1.27e-08
GO:0000775	chromosome, centromeric region	1.3e-08
GO:0043620	regulation of DNA-templated transcription in response to stress	1.32e-08
GO:0006754	ATP biosynthetic process	1.32e-08
GO:0071346	cellular response to interferon-gamma	1.35e-08
GO:1903052	positive regulation of proteolysis involved in protein catabolic process	1.36e-08
GO:1990841	promoter-specific chromatin binding	1.39e-08
GO:0006396	RNA processing	1.39e-08
GO:0045445	myoblast differentiation	1.4e-08
GO:1901888	regulation of cell junction assembly	1.42e-08
GO:0000123	histone acetyltransferase complex	1.48e-08
GO:0071222	cellular response to lipopolysaccharide	1.48e-08
GO:0017015	regulation of transforming growth factor beta receptor signaling pathway	1.52e-08
GO:0033143	regulation of intracellular steroid hormone receptor signaling pathway	1.52e-08
GO:0046872	metal ion binding	1.56e-08
GO:0045335	phagocytic vesicle	1.57e-08
GO:1903169	regulation of calcium ion transmembrane transport	1.6e-08
GO:0043409	negative regulation of MAPK cascade	1.62e-08
GO:0002262	myeloid cell homeostasis	1.65e-08
GO:1901988	negative regulation of cell cycle phase transition	1.67e-08
GO:0106027	neuron projection organization	1.68e-08
GO:0000781	chromosome, telomeric region	1.71e-08
GO:0031333	negative regulation of protein-containing complex assembly	1.72e-08
GO:0005747	mitochondrial respiratory chain complex I	1.73e-08
GO:0030964	NADH dehydrogenase complex	1.73e-08
GO:0045271	respiratory chain complex I	1.73e-08
GO:0042641	actomyosin	1.76e-08
GO:2001244	positive regulation of intrinsic apoptotic signaling pathway	1.78e-08
GO:0061024	membrane organization	1.8e-08
GO:0035270	endocrine system development	1.8e-08
GO:0019003	GDP binding	1.81e-08
GO:0009991	response to extracellular stimulus	1.82e-08
GO:0031397	negative regulation of protein ubiquitination	1.83e-08
GO:0097110	scaffold protein binding	1.87e-08
GO:0006397	mRNA processing	1.88e-08
GO:0030336	negative regulation of cell migration	1.96e-08
GO:0043603	cellular amide metabolic process	2e-08
GO:0007498	mesoderm development	2.04e-08
GO:0003281	ventricular septum development	2.07e-08
GO:0045216	cell-cell junction organization	2.07e-08
GO:0009206	purine ribonucleoside triphosphate biosynthetic process	2.1e-08
GO:0003690	double-stranded DNA binding	2.17e-08
GO:0010965	regulation of mitotic sister chromatid separation	2.17e-08
GO:0019898	extrinsic component of membrane	2.2e-08
GO:0033045	regulation of sister chromatid segregation	2.2e-08
GO:0060249	anatomical structure homeostasis	2.23e-08
GO:0001666	response to hypoxia	2.31e-08
GO:0045621	positive regulation of lymphocyte differentiation	2.33e-08
GO:0030218	erythrocyte differentiation	2.35e-08
GO:0044306	neuron projection terminus	2.37e-08
GO:1902414	protein localization to cell junction	2.49e-08
GO:0043565	sequence-specific DNA binding	2.49e-08
GO:0016571	histone methylation	2.5e-08
GO:0043966	histone H3 acetylation	2.52e-08
GO:0050731	positive regulation of peptidyl-tyrosine phosphorylation	2.65e-08
GO:0050680	negative regulation of epithelial cell proliferation	2.76e-08
GO:0006417	regulation of translation	2.77e-08
GO:0019897	extrinsic component of plasma membrane	2.87e-08
GO:2000146	negative regulation of cell motility	2.89e-08
GO:0000794	condensed nuclear chromosome	2.9e-08
GO:0060070	canonical Wnt signaling pathway	2.91e-08
GO:0045446	endothelial cell differentiation	2.94e-08
GO:0071901	negative regulation of protein serine/threonine kinase activity	2.97e-08
GO:0043679	axon terminus	2.97e-08
GO:0033135	regulation of peptidyl-serine phosphorylation	3.07e-08
GO:0034341	response to interferon-gamma	3.23e-08
GO:0032922	circadian regulation of gene expression	3.24e-08
GO:1990138	neuron projection extension	3.26e-08
GO:0051783	regulation of nuclear division	3.26e-08
GO:0048762	mesenchymal cell differentiation	3.3e-08
GO:0038034	signal transduction in absence of ligand	3.33e-08
GO:0097192	extrinsic apoptotic signaling pathway in absence of ligand	3.33e-08
GO:0050806	positive regulation of synaptic transmission	3.47e-08
GO:0045995	regulation of embryonic development	3.5e-08
GO:0030307	positive regulation of cell growth	3.56e-08
GO:0001725	stress fiber	3.68e-08
GO:0097517	contractile actin filament bundle	3.68e-08
GO:0060411	cardiac septum morphogenesis	3.71e-08
GO:0002250	adaptive immune response	3.8e-08
GO:0030832	regulation of actin filament length	3.82e-08
GO:0035097	histone methyltransferase complex	3.82e-08
GO:0001894	tissue homeostasis	3.85e-08
GO:0008270	zinc ion binding	3.86e-08
GO:0045739	positive regulation of DNA repair	3.9e-08
GO:0018107	peptidyl-threonine phosphorylation	3.92e-08
GO:0009416	response to light stimulus	3.98e-08
GO:0030041	actin filament polymerization	4.05e-08
GO:0030178	negative regulation of Wnt signaling pathway	4.09e-08
GO:0032984	protein-containing complex disassembly	4.13e-08
GO:0060541	respiratory system development	4.15e-08
GO:0007091	metaphase/anaphase transition of mitotic cell cycle	4.19e-08
GO:0031330	negative regulation of cellular catabolic process	4.19e-08
GO:0022625	cytosolic large ribosomal subunit	4.23e-08
GO:0030833	regulation of actin filament polymerization	4.26e-08
GO:0035051	cardiocyte differentiation	4.28e-08
GO:0010970	transport along microtubule	4.38e-08
GO:0045685	regulation of glial cell differentiation	4.38e-08
GO:1901800	positive regulation of proteasomal protein catabolic process	4.38e-08
GO:0031519	PcG protein complex	4.65e-08
GO:0001503	ossification	4.68e-08
GO:0051101	regulation of DNA binding	4.71e-08
GO:0036293	response to decreased oxygen levels	4.71e-08
GO:0043604	amide biosynthetic process	4.84e-08
GO:0046824	positive regulation of nucleocytoplasmic transport	4.96e-08
GO:0010594	regulation of endothelial cell migration	5.04e-08
GO:0010658	striated muscle cell apoptotic process	5.14e-08
GO:0008064	regulation of actin polymerization or depolymerization	5.18e-08
GO:0002697	regulation of immune effector process	5.77e-08
GO:0099072	regulation of postsynaptic membrane neurotransmitter receptor levels	5.79e-08
GO:0050900	leukocyte migration	5.96e-08
GO:0019787	ubiquitin-like protein transferase activity	5.96e-08
GO:0034101	erythrocyte homeostasis	6.14e-08
GO:0071453	cellular response to oxygen levels	6.2e-08
GO:0031623	receptor internalization	6.2e-08
GO:0043618	regulation of transcription from RNA polymerase II promoter in response to stress	6.21e-08
GO:0045667	regulation of osteoblast differentiation	6.48e-08
GO:0006919	activation of cysteine-type endopeptidase activity involved in apoptotic process	6.53e-08
GO:0031667	response to nutrient levels	6.53e-08
GO:2000278	regulation of DNA biosynthetic process	6.58e-08
GO:0030857	negative regulation of epithelial cell differentiation	7.25e-08
GO:0007548	sex differentiation	7.31e-08
GO:0007043	cell-cell junction assembly	7.39e-08
GO:0005813	centrosome	7.62e-08
GO:0031267	small GTPase binding	7.75e-08
GO:0003735	structural constituent of ribosome	7.93e-08
GO:0048145	regulation of fibroblast proliferation	7.94e-08
GO:0071456	cellular response to hypoxia	8.4e-08
GO:0040013	negative regulation of locomotion	8.43e-08
GO:0001837	epithelial to mesenchymal transition	8.82e-08
GO:0016574	histone ubiquitination	9.3e-08
GO:0043406	positive regulation of MAP kinase activity	9.46e-08
GO:0061614	miRNA transcription	9.96e-08
GO:0048708	astrocyte differentiation	1.03e-07
GO:0051146	striated muscle cell differentiation	1.03e-07
GO:0002443	leukocyte mediated immunity	1.04e-07
GO:0070555	response to interleukin-1	1.04e-07
GO:0016050	vesicle organization	1.05e-07
GO:0010212	response to ionizing radiation	1.07e-07
GO:0072686	mitotic spindle	1.1e-07
GO:0005080	protein kinase C binding	1.11e-07
GO:0050684	regulation of mRNA processing	1.13e-07
GO:0050839	cell adhesion molecule binding	1.15e-07
GO:0008360	regulation of cell shape	1.15e-07
GO:2000377	regulation of reactive oxygen species metabolic process	1.15e-07
GO:0071241	cellular response to inorganic substance	1.17e-07
GO:0002065	columnar/cuboidal epithelial cell differentiation	1.21e-07
GO:0042773	ATP synthesis coupled electron transport	1.24e-07
GO:0042775	mitochondrial ATP synthesis coupled electron transport	1.24e-07
GO:0005844	polysome	1.24e-07
GO:0009411	response to UV	1.26e-07
GO:0034765	regulation of ion transmembrane transport	1.32e-07
GO:1901861	regulation of muscle tissue development	1.35e-07
GO:0000375	RNA splicing, via transesterification reactions	1.35e-07
GO:0000377	RNA splicing, via transesterification reactions with bulged adenosine as nucleophile	1.35e-07
GO:0000398	mRNA splicing, via spliceosome	1.35e-07
GO:0097061	dendritic spine organization	1.36e-07
GO:0034968	histone lysine methylation	1.37e-07
GO:0008015	blood circulation	1.39e-07
GO:0010659	cardiac muscle cell apoptotic process	1.44e-07
GO:0030521	androgen receptor signaling pathway	1.49e-07
GO:0048488	synaptic vesicle endocytosis	1.53e-07
GO:0140238	presynaptic endocytosis	1.53e-07
GO:0044784	metaphase/anaphase transition of cell cycle	1.63e-07
GO:0045444	fat cell differentiation	1.63e-07
GO:0006354	DNA-templated transcription elongation	1.65e-07
GO:0009259	ribonucleotide metabolic process	1.76e-07
GO:0030276	clathrin binding	1.79e-07
GO:0008625	extrinsic apoptotic signaling pathway via death domain receptors	1.79e-07
GO:0022900	electron transport chain	1.84e-07
GO:0051650	establishment of vesicle localization	1.88e-07
GO:0060840	artery development	1.88e-07
GO:0097529	myeloid leukocyte migration	1.89e-07
GO:0019838	growth factor binding	1.98e-07
GO:0006368	transcription elongation by RNA polymerase II promoter	2.03e-07
GO:0060491	regulation of cell projection assembly	2.05e-07
GO:0015631	tubulin binding	2.05e-07
GO:0030323	respiratory tube development	2.17e-07
GO:0010662	regulation of striated muscle cell apoptotic process	2.2e-07
GO:0048489	synaptic vesicle transport	2.21e-07
GO:0004842	ubiquitin-protein transferase activity	2.21e-07
GO:0008630	intrinsic apoptotic signaling pathway in response to DNA damage	2.24e-07
GO:0003674	molecular_function	2.26e-07
GO:0048814	regulation of dendrite morphogenesis	2.29e-07
GO:0030071	regulation of mitotic metaphase/anaphase transition	2.29e-07
GO:0009299	mRNA transcription	2.32e-07
GO:0031248	protein acetyltransferase complex	2.43e-07
GO:1902493	acetyltransferase complex	2.43e-07
GO:0019693	ribose phosphate metabolic process	2.48e-07
GO:0001707	mesoderm formation	2.5e-07
GO:0002260	lymphocyte homeostasis	2.5e-07
GO:0090596	sensory organ morphogenesis	2.57e-07
GO:0021915	neural tube development	2.61e-07
GO:0019646	aerobic electron transport chain	2.74e-07
GO:0031099	regeneration	2.8e-07
GO:0065004	protein-DNA complex assembly	2.95e-07
GO:0048332	mesoderm morphogenesis	3e-07
GO:0022412	cellular process involved in reproduction in multicellular organism	3.12e-07
GO:0001501	skeletal system development	3.15e-07
GO:0043122	regulation of I-kappaB kinase/NF-kappaB signaling	3.18e-07
GO:0022408	negative regulation of cell-cell adhesion	3.22e-07
GO:0001818	negative regulation of cytokine production	3.23e-07
GO:1904892	regulation of receptor signaling pathway via STAT	3.23e-07
GO:0031032	actomyosin structure organization	3.26e-07
GO:0050851	antigen receptor-mediated signaling pathway	3.27e-07
GO:0060998	regulation of dendritic spine development	3.37e-07
GO:0061008	hepaticobiliary system development	3.42e-07
GO:0021536	diencephalon development	3.53e-07
GO:1902893	regulation of miRNA transcription	3.57e-07
GO:0008631	intrinsic apoptotic signaling pathway in response to oxidative stress	3.68e-07
GO:2000630	positive regulation of miRNA metabolic process	3.72e-07
GO:0097553	calcium ion transmembrane import into cytosol	3.76e-07
GO:0045840	positive regulation of mitotic nuclear division	3.8e-07
GO:0071248	cellular response to metal ion	3.93e-07
GO:0036294	cellular response to decreased oxygen levels	3.96e-07
GO:0090090	negative regulation of canonical Wnt signaling pathway	3.96e-07
GO:0120032	regulation of plasma membrane bounded cell projection assembly	3.96e-07
GO:0010667	negative regulation of cardiac muscle cell apoptotic process	3.99e-07
GO:0005905	clathrin-coated pit	4.01e-07
GO:1903201	regulation of oxidative stress-induced cell death	4.01e-07
GO:0006914	autophagy	4.02e-07
GO:0061919	process utilizing autophagic mechanism	4.02e-07
GO:0006403	RNA localization	4.02e-07
GO:0030902	hindbrain development	4.03e-07
GO:0003151	outflow tract morphogenesis	4.12e-07
GO:0051236	establishment of RNA localization	4.22e-07
GO:0003013	circulatory system process	4.23e-07
GO:0030324	lung development	4.34e-07
GO:0030971	receptor tyrosine kinase binding	4.35e-07
GO:0042277	peptide binding	4.41e-07
GO:1901983	regulation of protein acetylation	4.43e-07
GO:0035148	tube formation	4.45e-07
GO:0005516	calmodulin binding	4.45e-07
GO:0071479	cellular response to ionizing radiation	4.61e-07
GO:1990845	adaptive thermogenesis	4.64e-07
GO:0030135	coated vesicle	4.68e-07
GO:0006364	rRNA processing	4.7e-07
GO:0017053	transcription repressor complex	4.81e-07
GO:0002831	regulation of response to biotic stimulus	4.86e-07
GO:0021761	limbic system development	4.89e-07
GO:0097581	lamellipodium organization	5.1e-07
GO:0032784	regulation of DNA-templated transcription elongation	5.11e-07
GO:0098930	axonal transport	5.29e-07
GO:0010769	regulation of cell morphogenesis involved in differentiation	5.3e-07
GO:0007269	neurotransmitter secretion	5.41e-07
GO:0099643	signal release from synapse	5.41e-07
GO:0090257	regulation of muscle system process	5.48e-07
GO:0007519	skeletal muscle tissue development	5.72e-07
GO:0009150	purine ribonucleotide metabolic process	5.95e-07
GO:0060538	skeletal muscle organ development	5.98e-07
GO:0031398	positive regulation of protein ubiquitination	5.99e-07
GO:0010665	regulation of cardiac muscle cell apoptotic process	6.03e-07
GO:0010811	positive regulation of cell-substrate adhesion	6.07e-07
GO:0043073	germ cell nucleus	6.1e-07
GO:2001252	positive regulation of chromosome organization	6.28e-07
GO:0051145	smooth muscle cell differentiation	6.61e-07
GO:0072132	mesenchyme morphogenesis	6.62e-07
GO:0045639	positive regulation of myeloid cell differentiation	6.76e-07
GO:0046390	ribose phosphate biosynthetic process	6.76e-07
GO:0034708	methyltransferase complex	6.76e-07
GO:2000177	regulation of neural precursor cell proliferation	6.96e-07
GO:1902904	negative regulation of supramolecular fiber organization	7.07e-07
GO:0001889	liver development	7.1e-07
GO:1990874	vascular associated smooth muscle cell proliferation	7.24e-07
GO:0002695	negative regulation of leukocyte activation	7.43e-07
GO:0043583	ear development	7.49e-07
GO:0046661	male sex differentiation	7.51e-07
GO:0006457	protein folding	7.51e-07
GO:0006816	calcium ion transport	7.51e-07
GO:0072332	intrinsic apoptotic signaling pathway by p53 class mediator	7.53e-07
GO:0009260	ribonucleotide biosynthetic process	7.68e-07
GO:0005923	bicellular tight junction	7.74e-07
GO:0051028	mRNA transport	7.76e-07
GO:0009117	nucleotide metabolic process	7.95e-07
GO:0060412	ventricular septum morphogenesis	7.97e-07
GO:0001952	regulation of cell-matrix adhesion	8.07e-07
GO:0072175	epithelial tube formation	8.08e-07
GO:1902808	positive regulation of cell cycle G1/S phase transition	8.09e-07
GO:0034249	negative regulation of cellular amide metabolic process	8.09e-07
GO:0070160	tight junction	8.09e-07
GO:1902099	regulation of metaphase/anaphase transition of cell cycle	8.12e-07
GO:0071692	protein localization to extracellular region	8.28e-07
GO:0060038	cardiac muscle cell proliferation	8.3e-07
GO:1902895	positive regulation of miRNA transcription	8.43e-07
GO:0033144	negative regulation of intracellular steroid hormone receptor signaling pathway	8.5e-07
GO:0072089	stem cell proliferation	8.5e-07
GO:0008406	gonad development	8.51e-07
GO:0050877	nervous system process	8.52e-07
GO:0070847	core mediator complex	8.62e-07
GO:0098802	plasma membrane signaling receptor complex	8.66e-07
GO:0030879	mammary gland development	8.67e-07
GO:0010595	positive regulation of endothelial cell migration	8.78e-07
GO:0045598	regulation of fat cell differentiation	8.8e-07
GO:1990837	sequence-specific double-stranded DNA binding	9e-07
GO:0000779	condensed chromosome, centromeric region	9.18e-07
GO:0070373	negative regulation of ERK1 and ERK2 cascade	9.27e-07
GO:0007160	cell-matrix adhesion	9.59e-07
GO:0098588	bounding membrane of organelle	9.6e-07
GO:0002274	myeloid leukocyte activation	9.76e-07
GO:1903305	regulation of regulated secretory pathway	9.79e-07
GO:0050866	negative regulation of cell activation	9.94e-07
GO:2000059	negative regulation of ubiquitin-dependent protein catabolic process	9.94e-07
GO:0010664	negative regulation of striated muscle cell apoptotic process	1.05e-06
GO:0014855	striated muscle cell proliferation	1.05e-06
GO:1905477	positive regulation of protein localization to membrane	1.1e-06
GO:0050657	nucleic acid transport	1.1e-06
GO:0050658	RNA transport	1.1e-06
GO:0002040	sprouting angiogenesis	1.1e-06
GO:0016331	morphogenesis of embryonic epithelium	1.11e-06
GO:0048771	tissue remodeling	1.13e-06
GO:0030864	cortical actin cytoskeleton	1.13e-06
GO:0000151	ubiquitin ligase complex	1.14e-06
GO:0005912	adherens junction	1.14e-06
GO:0007492	endoderm development	1.15e-06
GO:0045137	development of primary sexual characteristics	1.15e-06
GO:0048259	regulation of receptor-mediated endocytosis	1.15e-06
GO:0042391	regulation of membrane potential	1.15e-06
GO:0016591	RNA polymerase II, holoenzyme	1.18e-06
GO:0016079	synaptic vesicle exocytosis	1.18e-06
GO:0031570	DNA integrity checkpoint signaling	1.19e-06
GO:0032786	positive regulation of DNA-templated transcription, elongation	1.19e-06
GO:0043534	blood vessel endothelial cell migration	1.2e-06
GO:0018210	peptidyl-threonine modification	1.2e-06
GO:1904035	regulation of epithelial cell apoptotic process	1.25e-06
GO:0016441	post-transcriptional gene silencing	1.27e-06
GO:0034763	negative regulation of transmembrane transport	1.29e-06
GO:0016592	mediator complex	1.29e-06
GO:0048839	inner ear development	1.33e-06
GO:0009306	protein secretion	1.37e-06
GO:0035592	establishment of protein localization to extracellular region	1.37e-06
GO:0006753	nucleoside phosphate metabolic process	1.38e-06
GO:0099175	regulation of postsynapse organization	1.38e-06
GO:0042100	B cell proliferation	1.38e-06
GO:0031047	gene silencing by RNA	1.41e-06
GO:0043204	perikaryon	1.42e-06
GO:0097305	response to alcohol	1.43e-06
GO:0001708	cell fate specification	1.45e-06
GO:0043296	apical junction complex	1.47e-06
GO:0070227	lymphocyte apoptotic process	1.48e-06
GO:0072091	regulation of stem cell proliferation	1.49e-06
GO:1904705	regulation of vascular associated smooth muscle cell proliferation	1.52e-06
GO:0000791	euchromatin	1.53e-06
GO:0010390	histone monoubiquitination	1.53e-06
GO:0060419	heart growth	1.53e-06
GO:0150116	regulation of cell-substrate junction organization	1.55e-06
GO:0009410	response to xenobiotic stimulus	1.56e-06
GO:0071496	cellular response to external stimulus	1.56e-06
GO:0035418	protein localization to synapse	1.56e-06
GO:0030865	cortical cytoskeleton organization	1.57e-06
GO:0055001	muscle cell development	1.58e-06
GO:0006836	neurotransmitter transport	1.58e-06
GO:0051117	ATPase binding	1.61e-06
GO:0046425	regulation of receptor signaling pathway via JAK-STAT	1.64e-06
GO:0045740	positive regulation of DNA replication	1.65e-06
GO:0022624	proteasome accessory complex	1.66e-06
GO:0033209	tumor necrosis factor-mediated signaling pathway	1.67e-06
GO:0071887	leukocyte apoptotic process	1.69e-06
GO:0044815	DNA packaging complex	1.72e-06
GO:1903078	positive regulation of protein localization to plasma membrane	1.73e-06
GO:0001228	DNA-binding transcription activator activity, RNA polymerase II-specific	1.73e-06
GO:0072521	purine-containing compound metabolic process	1.76e-06
GO:0009986	cell surface	1.8e-06
GO:2000036	regulation of stem cell population maintenance	1.85e-06
GO:0010770	positive regulation of cell morphogenesis involved in differentiation	1.88e-06
GO:0032435	negative regulation of proteasomal ubiquitin-dependent protein catabolic process	1.89e-06
GO:0006163	purine nucleotide metabolic process	1.92e-06
GO:0042788	polysomal ribosome	1.94e-06
GO:0033218	amide binding	2.02e-06
GO:0007088	regulation of mitotic nuclear division	2.02e-06
GO:0006310	DNA recombination	2.02e-06
GO:0045930	negative regulation of mitotic cell cycle	2.03e-06
GO:0042383	sarcolemma	2.06e-06
GO:0045211	postsynaptic membrane	2.13e-06
GO:0001216	DNA-binding transcription activator activity	2.14e-06
GO:0045646	regulation of erythrocyte differentiation	2.14e-06
GO:0014014	negative regulation of gliogenesis	2.19e-06
GO:0002440	production of molecular mediator of immune response	2.2e-06
GO:0033138	positive regulation of peptidyl-serine phosphorylation	2.24e-06
GO:0045088	regulation of innate immune response	2.3e-06
GO:0044325	transmembrane transporter binding	2.31e-06
GO:0051235	maintenance of location	2.34e-06
GO:0071347	cellular response to interleukin-1	2.36e-06
GO:0005840	ribosome	2.44e-06
GO:0034243	regulation of transcription elongation by RNA polymerase II	2.46e-06
GO:0004857	enzyme inhibitor activity	2.5e-06
GO:0002020	protease binding	2.5e-06
GO:2000113	negative regulation of cellular macromolecule biosynthetic process	2.51e-06
GO:0046879	hormone secretion	2.52e-06
GO:1901222	regulation of NIK/NF-kappaB signaling	2.54e-06
GO:2000781	positive regulation of double-strand break repair	2.54e-06
GO:0098798	mitochondrial protein-containing complex	2.55e-06
GO:0060326	cell chemotaxis	2.55e-06
GO:0017148	negative regulation of translation	2.56e-06
GO:0042734	presynaptic membrane	2.62e-06
GO:0008584	male gonad development	2.73e-06
GO:0150115	cell-substrate junction organization	2.75e-06
GO:0043588	skin development	2.82e-06
GO:0097485	neuron projection guidance	2.87e-06
GO:1902175	regulation of oxidative stress-induced intrinsic apoptotic signaling pathway	2.88e-06
GO:0010656	negative regulation of muscle cell apoptotic process	2.88e-06
GO:0031072	heat shock protein binding	2.89e-06
GO:0043021	ribonucleoprotein complex binding	2.92e-06
GO:0030183	B cell differentiation	2.94e-06
GO:0055017	cardiac muscle tissue growth	2.95e-06
GO:0002699	positive regulation of immune effector process	2.98e-06
GO:1904377	positive regulation of protein localization to cell periphery	2.98e-06
GO:0021987	cerebral cortex development	3e-06
GO:0005839	proteasome core complex	3.01e-06
GO:0051928	positive regulation of calcium ion transport	3.02e-06
GO:0090398	cellular senescence	3.02e-06
GO:0090100	positive regulation of transmembrane receptor protein serine/threonine kinase signaling pathway	3.06e-06
GO:0032092	positive regulation of protein binding	3.08e-06
GO:0050772	positive regulation of axonogenesis	3.26e-06
GO:0051168	nuclear export	3.26e-06
GO:0030684	preribosome	3.29e-06
GO:0030658	transport vesicle membrane	3.3e-06
GO:0001505	regulation of neurotransmitter levels	3.36e-06
GO:0007283	spermatogenesis	3.38e-06
GO:0010718	positive regulation of epithelial to mesenchymal transition	3.39e-06
GO:0035265	organ growth	3.42e-06
GO:0000077	DNA damage checkpoint signaling	3.62e-06
GO:0045666	positive regulation of neuron differentiation	3.63e-06
GO:2000736	regulation of stem cell differentiation	3.63e-06
GO:0090101	negative regulation of transmembrane receptor protein serine/threonine kinase signaling pathway	3.75e-06
GO:0009913	epidermal cell differentiation	3.9e-06
GO:0051321	meiotic cell cycle	3.95e-06
GO:0045103	intermediate filament-based process	4e-06
GO:0007411	axon guidance	4.01e-06
GO:0000075	cell cycle checkpoint signaling	4.11e-06
GO:0070062	extracellular exosome	4.14e-06
GO:0003015	heart process	4.19e-06
GO:0046634	regulation of alpha-beta T cell activation	4.2e-06
GO:0001776	leukocyte homeostasis	4.22e-06
GO:0042060	wound healing	4.25e-06
GO:0042789	mRNA transcription by RNA polymerase II	4.29e-06
GO:0001838	embryonic epithelial tube formation	4.33e-06
GO:0035194	post-transcriptional gene silencing by RNA	4.33e-06
GO:0070461	SAGA-type complex	4.34e-06
GO:0048844	artery morphogenesis	4.46e-06
GO:0051261	protein depolymerization	4.6e-06
GO:0009914	hormone transport	4.66e-06
GO:0044403	biological process involved in symbiotic interaction	4.68e-06
GO:0001824	blastocyst development	4.72e-06
GO:0033077	T cell differentiation in thymus	4.75e-06
GO:0007051	spindle organization	4.79e-06
GO:0009055	electron transfer activity	4.84e-06
GO:0001890	placenta development	4.89e-06
GO:0070849	response to epidermal growth factor	4.9e-06
GO:0061659	ubiquitin-like protein ligase activity	4.95e-06
GO:0060047	heart contraction	4.95e-06
GO:0043473	pigmentation	5.07e-06
GO:0001673	male germ cell nucleus	5.12e-06
GO:1903313	positive regulation of mRNA metabolic process	5.15e-06
GO:0015453	oxidoreduction-driven active transmembrane transporter activity	5.2e-06
GO:0009615	response to virus	5.2e-06
GO:0106106	cold-induced thermogenesis	5.26e-06
GO:0120161	regulation of cold-induced thermogenesis	5.26e-06
GO:0045309	protein phosphorylated amino acid binding	5.26e-06
GO:0051346	negative regulation of hydrolase activity	5.27e-06
GO:0048675	axon extension	5.3e-06
GO:0060966	regulation of gene silencing by RNA	5.3e-06
GO:1903038	negative regulation of leukocyte cell-cell adhesion	5.3e-06
GO:2001238	positive regulation of extrinsic apoptotic signaling pathway	5.4e-06
GO:0070665	positive regulation of leukocyte proliferation	5.47e-06
GO:0051984	positive regulation of chromosome segregation	5.54e-06
GO:0046631	alpha-beta T cell activation	5.56e-06
GO:0030330	DNA damage response, signal transduction by p53 class mediator	5.59e-06
GO:0006936	muscle contraction	5.64e-06
GO:0035195	miRNA-mediated gene silencing	5.81e-06
GO:1901985	positive regulation of protein acetylation	5.81e-06
GO:0005882	intermediate filament	5.82e-06
GO:0008286	insulin receptor signaling pathway	5.82e-06
GO:0022627	cytosolic small ribosomal subunit	6.06e-06
GO:0010977	negative regulation of neuron projection development	6.14e-06
GO:0007611	learning or memory	6.18e-06
GO:0048260	positive regulation of receptor-mediated endocytosis	6.22e-06
GO:0043502	regulation of muscle adaptation	6.23e-06
GO:0048232	male gamete generation	6.24e-06
GO:0045766	positive regulation of angiogenesis	6.24e-06
GO:1904018	positive regulation of vasculature development	6.24e-06
GO:0060148	positive regulation of post-transcriptional gene silencing	6.27e-06
GO:1900370	positive regulation of post-transcriptional gene silencing by RNA	6.27e-06
GO:0046546	development of primary male sexual characteristics	6.27e-06
GO:0070588	calcium ion transmembrane transport	6.31e-06
GO:0055086	nucleobase-containing small molecule metabolic process	6.4e-06
GO:0098858	actin-based cell projection	6.49e-06
GO:2000241	regulation of reproductive process	6.6e-06
GO:0005838	proteasome regulatory particle	6.61e-06
GO:0090311	regulation of protein deacetylation	6.61e-06
GO:0048024	regulation of mRNA splicing, via spliceosome	6.78e-06
GO:0042307	positive regulation of protein import into nucleus	6.78e-06
GO:0045104	intermediate filament cytoskeleton organization	7e-06
GO:0072073	kidney epithelium development	7.01e-06
GO:0002700	regulation of production of molecular mediator of immune response	7.08e-06
GO:0035065	regulation of histone acetylation	7.34e-06
GO:0099111	microtubule-based transport	7.34e-06
GO:0008637	apoptotic mitochondrial changes	7.71e-06
GO:1900407	regulation of cellular response to oxidative stress	7.71e-06
GO:0060291	long-term synaptic potentiation	7.89e-06
GO:0060828	regulation of canonical Wnt signaling pathway	8.01e-06
GO:0031063	regulation of histone deacetylation	8.12e-06
GO:0009152	purine ribonucleotide biosynthetic process	8.18e-06
GO:0030159	signaling receptor complex adaptor activity	8.19e-06
GO:0060428	lung epithelium development	8.24e-06
GO:0043621	protein self-association	8.27e-06
GO:0072522	purine-containing compound biosynthetic process	8.28e-06
GO:0050852	T cell receptor signaling pathway	8.34e-06
GO:0043967	histone H4 acetylation	8.43e-06
GO:0061630	ubiquitin protein ligase activity	8.44e-06
GO:0001764	neuron migration	8.47e-06
GO:0034250	positive regulation of cellular amide metabolic process	8.82e-06
GO:0140657	ATP-dependent activity	8.9e-06
GO:0001046	core promoter sequence-specific DNA binding	8.92e-06
GO:0061387	regulation of extent of cell growth	8.97e-06
GO:0051087	chaperone binding	8.99e-06
GO:0045661	regulation of myoblast differentiation	9.16e-06
GO:0031234	extrinsic component of cytoplasmic side of plasma membrane	9.23e-06
GO:0031594	neuromuscular junction	9.33e-06
GO:1902911	protein kinase complex	9.46e-06
GO:2000573	positive regulation of DNA biosynthetic process	9.57e-06
GO:0046637	regulation of alpha-beta T cell differentiation	9.74e-06
GO:0051225	spindle assembly	9.81e-06
GO:1900087	positive regulation of G1/S transition of mitotic cell cycle	9.86e-06
GO:0071695	anatomical structure maturation	1.01e-05
GO:0031060	regulation of histone methylation	1.03e-05
GO:0042177	negative regulation of protein catabolic process	1.03e-05
GO:0005790	smooth endoplasmic reticulum	1.05e-05
GO:0051494	negative regulation of cytoskeleton organization	1.06e-05
GO:2000637	positive regulation of miRNA-mediated gene silencing	1.08e-05
GO:0071013	catalytic step 2 spliceosome	1.09e-05
GO:0048524	positive regulation of viral process	1.12e-05
GO:0010717	regulation of epithelial to mesenchymal transition	1.12e-05
GO:0014812	muscle cell migration	1.14e-05
GO:0051250	negative regulation of lymphocyte activation	1.15e-05
GO:0002285	lymphocyte activation involved in immune response	1.17e-05
GO:0006479	protein methylation	1.21e-05
GO:0008213	protein alkylation	1.21e-05
GO:2000756	regulation of peptidyl-lysine acetylation	1.25e-05
GO:0032088	negative regulation of NF-kappaB transcription factor activity	1.25e-05
GO:0046330	positive regulation of JNK cascade	1.25e-05
GO:0008089	anterograde axonal transport	1.27e-05
GO:1903051	negative regulation of proteolysis involved in protein catabolic process	1.28e-05
GO:2001243	negative regulation of intrinsic apoptotic signaling pathway	1.3e-05
GO:0048284	organelle fusion	1.33e-05
GO:0035066	positive regulation of histone acetylation	1.37e-05
GO:0048854	brain morphogenesis	1.39e-05
GO:0009165	nucleotide biosynthetic process	1.4e-05
GO:0002039	p53 binding	1.41e-05
GO:0043535	regulation of blood vessel endothelial cell migration	1.41e-05
GO:0060997	dendritic spine morphogenesis	1.43e-05
GO:0043506	regulation of JUN kinase activity	1.45e-05
GO:0034976	response to endoplasmic reticulum stress	1.47e-05
GO:0001841	neural tube formation	1.47e-05
GO:1903046	meiotic cell cycle process	1.47e-05
GO:0044665	MLL1/2 complex	1.48e-05
GO:0032273	positive regulation of protein polymerization	1.52e-05
GO:0000776	kinetochore	1.53e-05
GO:0016234	inclusion body	1.58e-05
GO:0021766	hippocampus development	1.59e-05
GO:0006164	purine nucleotide biosynthetic process	1.63e-05
GO:0060043	regulation of cardiac muscle cell proliferation	1.64e-05
GO:0002460	adaptive immune response based on somatic recombination of immune receptors built from immunoglobulin superfamily domains	1.65e-05
GO:0016236	macroautophagy	1.65e-05
GO:0032874	positive regulation of stress-activated MAPK cascade	1.65e-05
GO:0003208	cardiac ventricle morphogenesis	1.66e-05
GO:0008180	COP9 signalosome	1.66e-05
GO:0022898	regulation of transmembrane transporter activity	1.69e-05
GO:0060759	regulation of response to cytokine stimulus	1.7e-05
GO:0032147	activation of protein kinase activity	1.72e-05
GO:0044391	ribosomal subunit	1.73e-05
GO:0120192	tight junction assembly	1.75e-05
GO:0050864	regulation of B cell activation	1.77e-05
GO:0061180	mammary gland epithelium development	1.79e-05
GO:0002685	regulation of leukocyte migration	1.81e-05
GO:0034405	response to fluid shear stress	1.81e-05
GO:0030516	regulation of axon extension	1.82e-05
GO:0021953	central nervous system neuron differentiation	1.82e-05
GO:0031668	cellular response to extracellular stimulus	1.83e-05
GO:0098862	cluster of actin-based cell projections	1.83e-05
GO:0009266	response to temperature stimulus	1.85e-05
GO:0070374	positive regulation of ERK1 and ERK2 cascade	1.88e-05
GO:0001782	B cell homeostasis	1.98e-05
GO:2000106	regulation of leukocyte apoptotic process	2e-05
GO:0031490	chromatin DNA binding	2.03e-05
GO:0003197	endocardial cushion development	2.04e-05
GO:0005178	integrin binding	2.05e-05
GO:1902495	transmembrane transporter complex	2.09e-05
GO:0140013	meiotic nuclear division	2.09e-05
GO:0016925	protein sumoylation	2.1e-05
GO:0042306	regulation of protein import into nucleus	2.14e-05
GO:0051893	regulation of focal adhesion assembly	2.16e-05
GO:0090109	regulation of cell-substrate junction assembly	2.16e-05
GO:0071339	MLL1 complex	2.22e-05
GO:0019199	transmembrane receptor protein kinase activity	2.24e-05
GO:0070304	positive regulation of stress-activated protein kinase signaling cascade	2.3e-05
GO:0006513	protein monoubiquitination	2.3e-05
GO:0048469	cell maturation	2.33e-05
GO:0071364	cellular response to epidermal growth factor stimulus	2.34e-05
GO:0006302	double-strand break repair	2.37e-05
GO:0008013	beta-catenin binding	2.39e-05
GO:0050868	negative regulation of T cell activation	2.4e-05
GO:0032231	regulation of actin filament bundle assembly	2.43e-05
GO:0008361	regulation of cell size	2.43e-05
GO:0030032	lamellipodium assembly	2.44e-05
GO:0051651	maintenance of location in cell	2.47e-05
GO:0021782	glial cell development	2.49e-05
GO:0005815	microtubule organizing center	2.49e-05
GO:0043488	regulation of mRNA stability	2.5e-05
GO:0030665	clathrin-coated vesicle membrane	2.51e-05
GO:0006278	RNA-templated DNA biosynthetic process	2.51e-05
GO:0007004	telomere maintenance via telomerase	2.51e-05
GO:1901654	response to ketone	2.56e-05
GO:0120193	tight junction organization	2.57e-05
GO:0007281	germ cell development	2.71e-05
GO:0060147	regulation of post-transcriptional gene silencing	2.76e-05
GO:1900368	regulation of post-transcriptional gene silencing by RNA	2.76e-05
GO:0032409	regulation of transporter activity	2.76e-05
GO:0098876	vesicle-mediated transport to the plasma membrane	2.8e-05
GO:0045058	T cell selection	2.82e-05
GO:0050671	positive regulation of lymphocyte proliferation	2.83e-05
GO:1902554	serine/threonine protein kinase complex	2.83e-05
GO:0051147	regulation of muscle cell differentiation	2.9e-05
GO:0061134	peptidase regulator activity	2.9e-05
GO:0033522	histone H2A ubiquitination	2.98e-05
GO:0001659	temperature homeostasis	3e-05
GO:0004879	nuclear receptor activity	3.15e-05
GO:0098531	ligand-activated transcription factor activity	3.15e-05
GO:0070670	response to interleukin-4	3.18e-05
GO:0048278	vesicle docking	3.2e-05
GO:0043487	regulation of RNA stability	3.2e-05
GO:0070936	protein K48-linked ubiquitination	3.21e-05
GO:0014909	smooth muscle cell migration	3.22e-05
GO:0032968	positive regulation of transcription elongation by RNA polymerase II	3.31e-05
GO:0001570	vasculogenesis	3.31e-05
GO:0005769	early endosome	3.35e-05
GO:0040029	epigenetic regulation of gene expression	3.39e-05
GO:0017156	calcium-ion regulated exocytosis	3.42e-05
GO:0097718	disordered domain specific binding	3.44e-05
GO:0038127	ERBB signaling pathway	3.46e-05
GO:0045638	negative regulation of myeloid cell differentiation	3.47e-05
GO:0000976	transcription cis-regulatory region binding	3.47e-05
GO:0045109	intermediate filament organization	3.54e-05
GO:0046914	transition metal ion binding	3.55e-05
GO:0047496	vesicle transport along microtubule	3.77e-05
GO:0014015	positive regulation of gliogenesis	3.79e-05
GO:0035520	monoubiquitinated protein deubiquitination	3.8e-05
GO:0007044	cell-substrate junction assembly	3.82e-05
GO:0048156	tau protein binding	3.84e-05
GO:0043500	muscle adaptation	3.86e-05
GO:0034446	substrate adhesion-dependent cell spreading	3.87e-05
GO:0034728	nucleosome organization	3.89e-05
GO:0001784	phosphotyrosine residue binding	3.92e-05
GO:0031256	leading edge membrane	3.92e-05
GO:0045665	negative regulation of neuron differentiation	3.92e-05
GO:0030331	nuclear estrogen receptor binding	3.94e-05
GO:0032946	positive regulation of mononuclear cell proliferation	3.99e-05
GO:0045911	positive regulation of DNA recombination	3.99e-05
GO:0048710	regulation of astrocyte differentiation	3.99e-05
GO:1903312	negative regulation of mRNA metabolic process	4.02e-05
GO:0048546	digestive tract morphogenesis	4.03e-05
GO:0005903	brush border	4.14e-05
GO:0031062	positive regulation of histone methylation	4.15e-05
GO:0055007	cardiac muscle cell differentiation	4.16e-05
GO:1903561	extracellular vesicle	4.18e-05
GO:0061001	regulation of dendritic spine morphogenesis	4.19e-05
GO:0046632	alpha-beta T cell differentiation	4.22e-05
GO:0045601	regulation of endothelial cell differentiation	4.25e-05
GO:0051607	defense response to virus	4.25e-05
GO:0140546	defense response to symbiont	4.25e-05
GO:1901293	nucleoside phosphate biosynthetic process	4.26e-05
GO:1902882	regulation of response to oxidative stress	4.27e-05
GO:0001067	transcription regulatory region nucleic acid binding	4.32e-05
GO:0055029	nuclear DNA-directed RNA polymerase complex	4.34e-05
GO:0006904	vesicle docking involved in exocytosis	4.36e-05
GO:0140296	general transcription initiation factor binding	4.51e-05
GO:0001556	oocyte maturation	4.51e-05
GO:0014009	glial cell proliferation	4.54e-05
GO:0003925	G protein activity	4.56e-05
GO:0034766	negative regulation of ion transmembrane transport	4.57e-05
GO:0048678	response to axon injury	4.64e-05
GO:0043198	dendritic shaft	4.69e-05
GO:0009953	dorsal/ventral pattern formation	4.69e-05
GO:0007219	Notch signaling pathway	4.72e-05
GO:0070228	regulation of lymphocyte apoptotic process	4.78e-05
GO:0030038	contractile actin filament bundle assembly	4.82e-05
GO:0043149	stress fiber assembly	4.82e-05
GO:0099518	vesicle cytoskeletal trafficking	4.88e-05
GO:0019207	kinase regulator activity	4.95e-05
GO:1901796	regulation of signal transduction by p53 class mediator	4.96e-05
GO:0002702	positive regulation of production of molecular mediator of immune response	4.99e-05
GO:0030850	prostate gland development	5.01e-05
GO:0016202	regulation of striated muscle tissue development	5.01e-05
GO:0048634	regulation of muscle organ development	5.01e-05
GO:1903828	negative regulation of protein localization	5.02e-05
GO:0019080	viral gene expression	5.03e-05
GO:0010611	regulation of cardiac muscle hypertrophy	5.04e-05
GO:0014743	regulation of muscle hypertrophy	5.04e-05
GO:0046785	microtubule polymerization	5.05e-05
GO:0070059	intrinsic apoptotic signaling pathway in response to endoplasmic reticulum stress	5.18e-05
GO:0071353	cellular response to interleukin-4	5.19e-05
GO:0032102	negative regulation of response to external stimulus	5.28e-05
GO:0030672	synaptic vesicle membrane	5.4e-05
GO:0099501	exocytic vesicle membrane	5.4e-05
GO:0048169	regulation of long-term neuronal synaptic plasticity	5.5e-05
GO:0015399	primary active transmembrane transporter activity	5.51e-05
GO:0007062	sister chromatid cohesion	5.64e-05
GO:0002088	lens development in camera-type eye	5.64e-05
GO:0070830	bicellular tight junction assembly	5.66e-05
GO:0050890	cognition	5.67e-05
GO:0002090	regulation of receptor internalization	5.7e-05
GO:0030662	coated vesicle membrane	5.73e-05
GO:0048490	anterograde synaptic vesicle transport	5.74e-05
GO:0099514	synaptic vesicle cytoskeletal transport	5.74e-05
GO:0099517	synaptic vesicle transport along microtubule	5.74e-05
GO:0050435	amyloid-beta metabolic process	5.76e-05
GO:0035521	monoubiquitinated histone deubiquitination	5.85e-05
GO:0035522	monoubiquitinated histone H2A deubiquitination	5.85e-05
GO:0007173	epidermal growth factor receptor signaling pathway	5.85e-05
GO:0043230	extracellular organelle	5.85e-05
GO:0065010	extracellular membrane-bounded organelle	5.85e-05
GO:0061082	myeloid leukocyte cytokine production	5.85e-05
GO:0043270	positive regulation of ion transport	5.87e-05
GO:0051588	regulation of neurotransmitter transport	5.95e-05
GO:0000910	cytokinesis	5.96e-05
GO:0043491	protein kinase B signaling	5.97e-05
GO:0070918	small regulatory ncRNA processing	6.09e-05
GO:0009303	rRNA transcription	6.09e-05
GO:0032204	regulation of telomere maintenance	6.11e-05
GO:0042982	amyloid precursor protein metabolic process	6.11e-05
GO:0016887	ATP hydrolysis activity	6.17e-05
GO:0030509	BMP signaling pathway	6.22e-05
GO:1902751	positive regulation of cell cycle G2/M phase transition	6.23e-05
GO:2000179	positive regulation of neural precursor cell proliferation	6.25e-05
GO:0032200	telomere organization	6.29e-05
GO:0035518	histone H2A monoubiquitination	6.36e-05
GO:0060999	positive regulation of dendritic spine development	6.38e-05
GO:0045686	negative regulation of glial cell differentiation	6.45e-05
GO:0070888	E-box binding	6.57e-05
GO:0070231	T cell apoptotic process	6.58e-05
GO:1905168	positive regulation of double-strand break repair via homologous recombination	6.63e-05
GO:0018022	peptidyl-lysine methylation	6.65e-05
GO:0014065	phosphatidylinositol 3-kinase signaling	6.67e-05
GO:0002367	cytokine production involved in immune response	6.67e-05
GO:0000723	telomere maintenance	6.67e-05
GO:0048147	negative regulation of fibroblast proliferation	6.7e-05
GO:0006289	nucleotide-excision repair	6.71e-05
GO:0022406	membrane docking	6.72e-05
GO:0032272	negative regulation of protein polymerization	6.76e-05
GO:0060964	regulation of miRNA-mediated gene silencing	6.81e-05
GO:0030511	positive regulation of transforming growth factor beta receptor signaling pathway	6.85e-05
GO:1903846	positive regulation of cellular response to transforming growth factor beta stimulus	6.85e-05
GO:0034205	amyloid-beta formation	6.87e-05
GO:0050708	regulation of protein secretion	6.98e-05
GO:1905820	positive regulation of chromosome separation	6.98e-05
GO:0010506	regulation of autophagy	6.98e-05
GO:0030520	intracellular estrogen receptor signaling pathway	7e-05
GO:0010332	response to gamma radiation	7.01e-05
GO:0048713	regulation of oligodendrocyte differentiation	7.06e-05
GO:0048662	negative regulation of smooth muscle cell proliferation	7.06e-05
GO:0045185	maintenance of protein location	7.22e-05
GO:0016251	RNA polymerase II general transcription initiation factor activity	7.22e-05
GO:0043297	apical junction assembly	7.24e-05
GO:0001657	ureteric bud development	7.28e-05
GO:0001823	mesonephros development	7.28e-05
GO:0072163	mesonephric epithelium development	7.28e-05
GO:0072164	mesonephric tubule development	7.28e-05
GO:0031253	cell projection membrane	7.31e-05
GO:0072006	nephron development	7.42e-05
GO:0044291	cell-cell contact zone	7.44e-05
GO:0002819	regulation of adaptive immune response	7.48e-05
GO:0031201	SNARE complex	7.5e-05
GO:0050714	positive regulation of protein secretion	7.5e-05
GO:0140416	transcription regulator inhibitor activity	7.57e-05
GO:0046620	regulation of organ growth	7.7e-05
GO:0042255	ribosome assembly	7.72e-05
GO:0070851	growth factor receptor binding	7.76e-05
GO:0045668	negative regulation of osteoblast differentiation	7.79e-05
GO:1904427	positive regulation of calcium ion transmembrane transport	7.79e-05
GO:0050136	NADH dehydrogenase (quinone) activity	7.8e-05
GO:0000428	DNA-directed RNA polymerase complex	7.82e-05
GO:0002449	lymphocyte mediated immunity	7.94e-05
GO:0019905	syntaxin binding	8.01e-05
GO:0031128	developmental induction	8.01e-05
GO:0000124	SAGA complex	8.03e-05
GO:0072384	organelle transport along microtubule	8.06e-05
GO:0031648	protein destabilization	8.13e-05
GO:0002763	positive regulation of myeloid leukocyte differentiation	8.3e-05
GO:0071772	response to BMP	8.58e-05
GO:0071773	cellular response to BMP stimulus	8.58e-05
GO:0046638	positive regulation of alpha-beta T cell differentiation	8.59e-05
GO:0099522	cytosolic region	8.62e-05
GO:0045663	positive regulation of myoblast differentiation	8.63e-05
GO:0030031	cell projection assembly	8.63e-05
GO:0061448	connective tissue development	8.67e-05
GO:0032210	regulation of telomere maintenance via telomerase	8.7e-05
GO:0016514	SWI/SNF complex	8.8e-05
GO:0060443	mammary gland morphogenesis	8.86e-05
GO:0035264	multicellular organism growth	8.96e-05
GO:1902459	positive regulation of stem cell population maintenance	8.99e-05
GO:0010092	specification of animal organ identity	9e-05
GO:0070534	protein K63-linked ubiquitination	9e-05
GO:0061013	regulation of mRNA catabolic process	9e-05
GO:0010508	positive regulation of autophagy	9.02e-05
GO:0051592	response to calcium ion	9.15e-05
GO:0045926	negative regulation of growth	9.22e-05
GO:0000803	sex chromosome	9.38e-05
GO:0048015	phosphatidylinositol-mediated signaling	9.42e-05
GO:0030878	thyroid gland development	9.52e-05
GO:0046635	positive regulation of alpha-beta T cell activation	9.53e-05
GO:0060420	regulation of heart growth	9.54e-05
GO:0033059	cellular pigmentation	9.75e-05
GO:0097120	receptor localization to synapse	9.78e-05
GO:0048041	focal adhesion assembly	9.79e-05
GO:0042273	ribosomal large subunit biogenesis	9.85e-05
GO:0016197	endosomal transport	9.9e-05
GO:0010821	regulation of mitochondrion organization	0.000104093
GO:0003824	catalytic activity	0.000105723
GO:0030888	regulation of B cell proliferation	0.000106788
GO:0048592	eye morphogenesis	0.000107523
GO:0030838	positive regulation of actin filament polymerization	0.000108306
GO:0002703	regulation of leukocyte mediated immunity	0.000110071
GO:1902850	microtubule cytoskeleton organization involved in mitosis	0.000110985
GO:0032412	regulation of ion transmembrane transporter activity	0.000111877
GO:0002718	regulation of cytokine production involved in immune response	0.000112281
GO:0120162	positive regulation of cold-induced thermogenesis	0.000112727
GO:0031057	negative regulation of histone modification	0.000113381
GO:0022037	metencephalon development	0.000115109
GO:0043392	negative regulation of DNA binding	0.00011617
GO:0051438	regulation of ubiquitin-protein transferase activity	0.00011617
GO:0061053	somite development	0.000116361
GO:0031669	cellular response to nutrient levels	0.000116737
GO:1902106	negative regulation of leukocyte differentiation	0.000117945
GO:0048538	thymus development	0.000120434
GO:0006906	vesicle fusion	0.000120702
GO:0098884	postsynaptic neurotransmitter receptor internalization	0.000122671
GO:0140239	postsynaptic endocytosis	0.000122671
GO:0007005	mitochondrion organization	0.000123593
GO:0043388	positive regulation of DNA binding	0.000124178
GO:0042471	ear morphogenesis	0.000124207
GO:0035107	appendage morphogenesis	0.000125435
GO:0035108	limb morphogenesis	0.000125435
GO:0031532	actin cytoskeleton reorganization	0.000126639
GO:0048736	appendage development	0.000126665
GO:0060173	limb development	0.000126665
GO:0042659	regulation of cell fate specification	0.000129517
GO:0060395	SMAD protein signal transduction	0.000129662
GO:2000758	positive regulation of peptidyl-lysine acetylation	0.000129789
GO:0051283	negative regulation of sequestering of calcium ion	0.000130334
GO:0046825	regulation of protein export from nucleus	0.000130869
GO:0048645	animal organ formation	0.000132123
GO:0042169	SH2 domain binding	0.000132412
GO:0021549	cerebellum development	0.000135069
GO:0031102	neuron projection regeneration	0.000135463
GO:0014910	regulation of smooth muscle cell migration	0.000136973
GO:1901799	negative regulation of proteasomal protein catabolic process	0.00013715
GO:0070306	lens fiber cell differentiation	0.000140432
GO:0034502	protein localization to chromosome	0.000141365
GO:0008137	NADH dehydrogenase (ubiquinone) activity	0.000141717
GO:0051570	regulation of histone H3-K9 methylation	0.000141787
GO:0061025	membrane fusion	0.000142327
GO:0002067	glandular epithelial cell differentiation	0.000143528
GO:1901862	negative regulation of muscle tissue development	0.000144616
GO:0014020	primary neural tube formation	0.000144623
GO:0048010	vascular endothelial growth factor receptor signaling pathway	0.00014696
GO:1904029	regulation of cyclin-dependent protein kinase activity	0.000147123
GO:0016601	Rac protein signal transduction	0.000147123
GO:0051851	modulation by host of symbiont process	0.000147123
GO:0090174	organelle membrane fusion	0.000147123
GO:0030117	membrane coat	0.000147571
GO:0048475	coated membrane	0.000147571
GO:1904063	negative regulation of cation transmembrane transport	0.000148117
GO:1903707	negative regulation of hemopoiesis	0.000148953
GO:0031348	negative regulation of defense response	0.000151726
GO:0120031	plasma membrane bounded cell projection assembly	0.000151859
GO:0032418	lysosome localization	0.000152188
GO:1990849	vacuolar localization	0.000152188
GO:2001239	regulation of extrinsic apoptotic signaling pathway in absence of ligand	0.000152236
GO:0016581	NuRD complex	0.000153291
GO:0090545	CHD-type complex	0.000153291
GO:0016504	peptidase activator activity	0.000153291
GO:0045727	positive regulation of translation	0.000155421
GO:0022616	DNA strand elongation	0.000156948
GO:0060765	regulation of androgen receptor signaling pathway	0.000159872
GO:0042987	amyloid precursor protein catabolic process	0.000160678
GO:0001885	endothelial cell development	0.000161953
GO:0045943	positive regulation of transcription by RNA polymerase I	0.000162951
GO:0043425	bHLH transcription factor binding	0.000163672
GO:0034103	regulation of tissue remodeling	0.000164752
GO:2000117	negative regulation of cysteine-type endopeptidase activity	0.000166119
GO:0043271	negative regulation of ion transport	0.000167518
GO:0120114	Sm-like protein family complex	0.000168725
GO:0050779	RNA destabilization	0.000170164
GO:0061640	cytoskeleton-dependent cytokinesis	0.000171881
GO:0010494	cytoplasmic stress granule	0.000172264
GO:0006405	RNA export from nucleus	0.00017335
GO:0048017	inositol lipid-mediated signaling	0.000173496
GO:0051302	regulation of cell division	0.000173538
GO:2000779	regulation of double-strand break repair	0.000175279
GO:0000149	SNARE binding	0.000176083
GO:0030141	secretory granule	0.000176368
GO:0050920	regulation of chemotaxis	0.00017653
GO:1902115	regulation of organelle assembly	0.00017748
GO:0046847	filopodium assembly	0.000178574
GO:0032206	positive regulation of telomere maintenance	0.000178893
GO:0140056	organelle localization by membrane tethering	0.000180696
GO:0016525	negative regulation of angiogenesis	0.000181898
GO:1901343	negative regulation of vasculature development	0.000181898
GO:2000181	negative regulation of blood vessel morphogenesis	0.000181898
GO:0003697	single-stranded DNA binding	0.000185998
GO:0055021	regulation of cardiac muscle tissue growth	0.000185998
GO:0030880	RNA polymerase complex	0.000187113
GO:0019083	viral transcription	0.000187651
GO:0040018	positive regulation of multicellular organism growth	0.000189473
GO:0035615	clathrin adaptor activity	0.000189709
GO:0045023	G0 to G1 transition	0.000191017
GO:0048193	Golgi vesicle transport	0.000191406
GO:0034644	cellular response to UV	0.000193302
GO:0051209	release of sequestered calcium ion into cytosol	0.000193623
GO:0000932	P-body	0.000194102
GO:0120034	positive regulation of plasma membrane bounded cell projection assembly	0.000195433
GO:0030175	filopodium	0.000196216
GO:0035254	glutamate receptor binding	0.000199437
GO:0090022	regulation of neutrophil chemotaxis	0.000199998
[truncated: 1,928 more rows]

## Sheet: Supplemental Table 6
Supplmental Table 6: GO terms that are under-represented among genes with PPI hub scores that are present in the mouse single-cell RNA-seq data compared to all the genes with data in the mouse single-cell RNA-seq data.
GO ID	GO term	p-value adjusted using the Benjamini-Hochberg
GO:0016021	integral component of membrane	0
GO:0031224	intrinsic component of membrane	0
GO:0016757	glycosyltransferase activity	0
GO:0070085	glycosylation	0
GO:0006486	protein glycosylation	0
GO:0043413	macromolecule glycosylation	0
GO:0008033	tRNA processing	0
GO:0016758	hexosyltransferase activity	0
GO:0006399	tRNA metabolic process	0
GO:0009100	glycoprotein metabolic process	0
GO:0006400	tRNA modification	1.07e-07
GO:0009101	glycoprotein biosynthetic process	3.25e-07
GO:0008194	UDP-glycosyltransferase activity	3.52e-07
GO:0015291	secondary active transmembrane transporter activity	4.98e-07
GO:0140101	catalytic activity, acting on a tRNA	2.98e-06
GO:0009247	glycolipid biosynthetic process	5.78e-05
GO:0005215	transporter activity	0.000104128
GO:0006643	membrane lipid metabolic process	0.00027793
GO:0140053	mitochondrial gene expression	0.000420158
GO:0008375	acetylglucosaminyltransferase activity	0.000420158
GO:0009451	RNA modification	0.000443433
GO:1903509	liposaccharide metabolic process	0.000511218
GO:0046467	membrane lipid biosynthetic process	0.000732109
GO:0006664	glycolipid metabolic process	0.000732109
GO:0008175	tRNA methyltransferase activity	0.000732109
GO:0006493	protein O-linked glycosylation	0.000816472
GO:0044255	cellular lipid metabolic process	0.00195694
GO:0015293	symporter activity	0.00230006
GO:1901505	carbohydrate derivative transmembrane transporter activity	0.00230006
GO:0000963	mitochondrial RNA processing	0.004128
GO:0005319	lipid transporter activity	0.005154
GO:0004623	phospholipase A2 activity	0.005154
GO:0008509	anion transmembrane transporter activity	0.00586299
GO:0000959	mitochondrial RNA metabolic process	0.00586299
GO:0006688	glycosphingolipid biosynthetic process	0.00586299
GO:0030488	tRNA methylation	0.00633299
GO:0016298	lipase activity	0.00659114
GO:0004620	phospholipase activity	0.00932078
GO:0016782	transferase activity, transferring sulphur-containing groups	0.0101671
GO:0022857	transmembrane transporter activity	0.011618
GO:0031228	intrinsic component of Golgi membrane	0.011841
GO:0015101	organic cation transmembrane transporter activity	0.0119231
GO:0008376	acetylgalactosaminyltransferase activity	0.0128901
GO:0015297	antiporter activity	0.0144123
GO:0032543	mitochondrial translation	0.0194646
GO:0008173	RNA methyltransferase activity	0.0194646
GO:0046337	phosphatidylethanolamine metabolic process	0.0207434
GO:0030173	integral component of Golgi membrane	0.0266622
GO:0140103	catalytic activity, acting on a glycoprotein	0.031036
GO:0097035	regulation of membrane lipid distribution	0.0340332
GO:0006665	sphingolipid metabolic process	0.0427517

## Sheet: Supplemental Table 7
Supplemental Table 7: F* based on the single-cell mouse data but only for genes with PPI hub scores. Gene expression levels and variances were ignored for the genes that do not have PPI hub scores in doing the polynomial fit to determine F* values.
gene name	F*
ENSMUSG00000000001	2.25499
ENSMUSG00000000028	0.825196
ENSMUSG00000000078	0.993971
ENSMUSG00000000085	1.49534
ENSMUSG00000000088	1.19095
ENSMUSG00000000120	0.9793
ENSMUSG00000000127	1.42497
ENSMUSG00000000134	2.06732
ENSMUSG00000000142	2.95559
ENSMUSG00000000149	1.47964
ENSMUSG00000000168	0.981434
ENSMUSG00000000171	0.755211
ENSMUSG00000000184	0.521504
ENSMUSG00000000275	1.12997
ENSMUSG00000000282	0.371179
ENSMUSG00000000301	2.62161
ENSMUSG00000000303	0.55074
ENSMUSG00000000305	0.644289
ENSMUSG00000000308	1.49501
ENSMUSG00000000317	1.03564
ENSMUSG00000000325	1.0749
ENSMUSG00000000326	3.27703
ENSMUSG00000000340	1.35938
ENSMUSG00000000346	1.09565
ENSMUSG00000000355	1.02504
ENSMUSG00000000365	0.600606
ENSMUSG00000000378	0.718813
ENSMUSG00000000399	1.45333
ENSMUSG00000000409	5.35722
ENSMUSG00000000441	1.28399
ENSMUSG00000000486	1.53682
ENSMUSG00000000489	0.759894
ENSMUSG00000000530	3.03648
ENSMUSG00000000531	0.348202
ENSMUSG00000000532	0.550549
ENSMUSG00000000538	0.968467
ENSMUSG00000000555	0.562239
ENSMUSG00000000561	0.670033
ENSMUSG00000000563	0.637963
ENSMUSG00000000568	1.02879
ENSMUSG00000000581	0.875671
ENSMUSG00000000600	0.90766
ENSMUSG00000000627	0.796192
ENSMUSG00000000628	1.41684
ENSMUSG00000000631	1.74669
ENSMUSG00000000708	1.40916
ENSMUSG00000000711	0.978417
ENSMUSG00000000730	1.70593
ENSMUSG00000000731	1.22929
ENSMUSG00000000732	0.876437
ENSMUSG00000000740	0.601217
ENSMUSG00000000743	1.33955
ENSMUSG00000000751	0.87892
ENSMUSG00000000759	1.71322
ENSMUSG00000000782	1.00756
ENSMUSG00000000787	0.790162
ENSMUSG00000000805	2.36683
ENSMUSG00000000826	0.57284
ENSMUSG00000000827	1.45441
ENSMUSG00000000838	0.4906
ENSMUSG00000000881	0.859398
ENSMUSG00000000901	1.69268
ENSMUSG00000000902	1.06476
ENSMUSG00000000915	0.8092
ENSMUSG00000000916	1.03617
ENSMUSG00000000942	1.30565
ENSMUSG00000000957	0.676342
ENSMUSG00000000958	1.13828
ENSMUSG00000000976	0.407374
ENSMUSG00000001016	0.677041
ENSMUSG00000001017	0.64119
ENSMUSG00000001018	1.35568
ENSMUSG00000001025	2.88253
ENSMUSG00000001034	1.02482
ENSMUSG00000001036	0.944586
ENSMUSG00000001039	1.1036
ENSMUSG00000001053	1.4471
ENSMUSG00000001056	2.0242
ENSMUSG00000001062	2.09507
ENSMUSG00000001065	0.939836
ENSMUSG00000001082	1.77938
ENSMUSG00000001089	0.576555
ENSMUSG00000001098	2.67804
ENSMUSG00000001105	1.25751
ENSMUSG00000001120	1.26252
ENSMUSG00000001127	1.47958
ENSMUSG00000001151	0.501444
ENSMUSG00000001156	1.38392
ENSMUSG00000001157	0.709719
ENSMUSG00000001173	1.22885
ENSMUSG00000001228	0.440279
ENSMUSG00000001229	0.47907
ENSMUSG00000001247	1.65914
ENSMUSG00000001248	0.687601
ENSMUSG00000001270	1.77291
ENSMUSG00000001280	0.492484
ENSMUSG00000001288	0.818807
ENSMUSG00000001289	0.676603
ENSMUSG00000001305	1.53676
ENSMUSG00000001313	2.55192
ENSMUSG00000001333	1.11838
ENSMUSG00000001334	0.938679
ENSMUSG00000001403	1.7391
ENSMUSG00000001416	0.480497
ENSMUSG00000001419	1.49417
ENSMUSG00000001424	0.894793
ENSMUSG00000001435	1.30464
ENSMUSG00000001440	0.326897
ENSMUSG00000001441	1.15942
ENSMUSG00000001473	1.71343
ENSMUSG00000001493	0.904614
ENSMUSG00000001507	0.703014
ENSMUSG00000001517	1.05132
ENSMUSG00000001521	0.64854
ENSMUSG00000001524	1.5683
ENSMUSG00000001525	0.813314
ENSMUSG00000001542	1.54879
ENSMUSG00000001552	0.75759
ENSMUSG00000001555	1.54256
ENSMUSG00000001558	0.830982
ENSMUSG00000001569	2.22539
ENSMUSG00000001627	2.23219
ENSMUSG00000001630	0.5615
ENSMUSG00000001632	0.963424
ENSMUSG00000001642	0.716299
ENSMUSG00000001663	3.02431
ENSMUSG00000001665	0.932141
ENSMUSG00000001666	1.3147
ENSMUSG00000001674	1.29873
ENSMUSG00000001729	0.773276
ENSMUSG00000001751	1.22846
ENSMUSG00000001761	0.717607
ENSMUSG00000001767	0.519267
ENSMUSG00000001774	1.44422
ENSMUSG00000001783	1.42093
ENSMUSG00000001785	0.67546
ENSMUSG00000001794	1.19686
ENSMUSG00000001833	0.557134
ENSMUSG00000001844	1.12088
ENSMUSG00000001847	0.910479
ENSMUSG00000001855	1.62361
ENSMUSG00000001864	1.31154
ENSMUSG00000001870	1.60631
ENSMUSG00000001891	0.902484
ENSMUSG00000001910	0.43803
ENSMUSG00000001918	1.02904
ENSMUSG00000001924	1.97393
ENSMUSG00000001930	1.90108
ENSMUSG00000001964	0.638306
ENSMUSG00000001985	0.839956
ENSMUSG00000001999	2.13581
ENSMUSG00000002010	1.11517
ENSMUSG00000002014	1.58387
ENSMUSG00000002015	1.22969
ENSMUSG00000002017	0.787032
ENSMUSG00000002028	0.43339
ENSMUSG00000002031	0.785135
ENSMUSG00000002052	1.60759
ENSMUSG00000002055	1.06126
ENSMUSG00000002059	1.16661
ENSMUSG00000002064	1.4502
ENSMUSG00000002068	2.17375
ENSMUSG00000002076	1.42395
ENSMUSG00000002083	0.673106
ENSMUSG00000002102	1.6961
ENSMUSG00000002104	0.911789
ENSMUSG00000002107	1.78122
ENSMUSG00000002109	1.29279
ENSMUSG00000002111	2.04237
ENSMUSG00000002129	0.369749
ENSMUSG00000002147	1.68704
ENSMUSG00000002190	0.410185
ENSMUSG00000002204	2.66738
ENSMUSG00000002205	0.867268
ENSMUSG00000002221	0.436928
ENSMUSG00000002227	0.721038
ENSMUSG00000002233	1.39488
ENSMUSG00000002250	0.962482
ENSMUSG00000002257	1.60867
ENSMUSG00000002265	0.994713
ENSMUSG00000002297	0.595261
ENSMUSG00000002307	0.758394
ENSMUSG00000002319	2.13909
ENSMUSG00000002324	1.8031
ENSMUSG00000002325	0.598819
ENSMUSG00000002329	1.69721
ENSMUSG00000002365	0.69021
ENSMUSG00000002379	0.154527
ENSMUSG00000002393	1.1185
ENSMUSG00000002395	2.11099
ENSMUSG00000002413	0.449291
ENSMUSG00000002416	0.93782
ENSMUSG00000002428	3.1106
ENSMUSG00000002455	1.07829
ENSMUSG00000002458	2.47426
ENSMUSG00000002477	0.704826
ENSMUSG00000002486	2.30725
ENSMUSG00000002489	0.34372
ENSMUSG00000002496	0.357412
ENSMUSG00000002524	0.924031
ENSMUSG00000002546	0.631985
ENSMUSG00000002550	0.917882
ENSMUSG00000002578	1.34851
ENSMUSG00000002603	0.922581
ENSMUSG00000002658	0.936362
ENSMUSG00000002660	1.28819
ENSMUSG00000002679	1.47743
ENSMUSG00000002688	1.98594
ENSMUSG00000002718	0.84837
ENSMUSG00000002728	0.771114
ENSMUSG00000002731	1.31723
ENSMUSG00000002741	1.32584
ENSMUSG00000002748	0.377444
ENSMUSG00000002763	1.5348
ENSMUSG00000002767	2.05601
ENSMUSG00000002769	2.45584
ENSMUSG00000002771	1.10476
ENSMUSG00000002799	0.581893
ENSMUSG00000002812	2.31713
ENSMUSG00000002814	1.16276
ENSMUSG00000002833	1.16147
ENSMUSG00000002835	0.3758
ENSMUSG00000002870	1.03186
ENSMUSG00000002881	0.728474
ENSMUSG00000002900	1.47954
ENSMUSG00000002948	0.899205
ENSMUSG00000002957	1.04103
ENSMUSG00000002963	1.15139
ENSMUSG00000002968	0.450667
ENSMUSG00000002983	0.851027
ENSMUSG00000002984	0.535598
ENSMUSG00000002985	0.99227
ENSMUSG00000002997	1.25234
ENSMUSG00000003031	0.407075
ENSMUSG00000003032	1.99427
ENSMUSG00000003033	1.77041
ENSMUSG00000003037	0.742993
ENSMUSG00000003068	2.61273
ENSMUSG00000003070	1.72782
ENSMUSG00000003072	1.00986
ENSMUSG00000003099	0.777087
ENSMUSG00000003119	0.452488
ENSMUSG00000003123	1.1897
ENSMUSG00000003131	0.923412
ENSMUSG00000003154	1.25723
ENSMUSG00000003161	1.05869
ENSMUSG00000003184	3.05827
ENSMUSG00000003199	1.25956
ENSMUSG00000003200	2.4737
ENSMUSG00000003226	0.520684
ENSMUSG00000003228	0.85577
ENSMUSG00000003234	1.7975
ENSMUSG00000003269	1.21183
ENSMUSG00000003271	2.28812
ENSMUSG00000003283	1.17012
ENSMUSG00000003308	0.563016
ENSMUSG00000003309	1.80835
ENSMUSG00000003316	0.70754
ENSMUSG00000003344	1.62172
ENSMUSG00000003352	1.04801
ENSMUSG00000003363	2.09673
ENSMUSG00000003378	0.963576
ENSMUSG00000003379	1.13204
ENSMUSG00000003380	2.77873
ENSMUSG00000003382	1.67209
ENSMUSG00000003402	1.14938
ENSMUSG00000003410	1.13914
ENSMUSG00000003411	2.26771
ENSMUSG00000003421	1.10523
ENSMUSG00000003423	1.07773
ENSMUSG00000003429	0.714691
ENSMUSG00000003435	1.08028
ENSMUSG00000003436	2.03629
ENSMUSG00000003437	0.711613
ENSMUSG00000003438	0.61842
ENSMUSG00000003444	0.733214
ENSMUSG00000003458	1.23536
ENSMUSG00000003464	1.76333
ENSMUSG00000003500	2.5288
ENSMUSG00000003518	0.865577
ENSMUSG00000003528	1.03329
ENSMUSG00000003534	0.969715
ENSMUSG00000003546	1.18555
ENSMUSG00000003559	1.84831
ENSMUSG00000003573	1.29178
ENSMUSG00000003575	0.705385
ENSMUSG00000003585	1.03197
ENSMUSG00000003604	1.19832
ENSMUSG00000003644	2.13796
ENSMUSG00000003657	1.03344
ENSMUSG00000003660	1.08707
ENSMUSG00000003662	0.463919
ENSMUSG00000003721	1.25375
ENSMUSG00000003731	0.482504
ENSMUSG00000003752	2.43968
ENSMUSG00000003778	1.36647
ENSMUSG00000003779	1.76139
ENSMUSG00000003808	1.14265
ENSMUSG00000003809	0.667119
ENSMUSG00000003810	1.05581
ENSMUSG00000003813	1.16781
ENSMUSG00000003814	0.925048
ENSMUSG00000003824	1.83193
ENSMUSG00000003849	1.5894
ENSMUSG00000003863	1.50351
ENSMUSG00000003865	0.989022
ENSMUSG00000003868	0.785532
ENSMUSG00000003873	1.45195
ENSMUSG00000003923	0.829496
ENSMUSG00000003934	1.23305
ENSMUSG00000003970	0.861876
ENSMUSG00000003992	2.37522
ENSMUSG00000004018	0.882701
ENSMUSG00000004040	1.09068
ENSMUSG00000004043	0.986903
ENSMUSG00000004044	0.779738
ENSMUSG00000004054	0.642527
ENSMUSG00000004056	1.45759
ENSMUSG00000004069	0.681347
ENSMUSG00000004071	1.65552
ENSMUSG00000004085	0.613496
ENSMUSG00000004098	0.496542
ENSMUSG00000004099	0.518668
ENSMUSG00000004100	0.881421
ENSMUSG00000004151	0.64681
ENSMUSG00000004207	0.853575
ENSMUSG00000004221	1.16757
ENSMUSG00000004263	1.58762
ENSMUSG00000004264	0.786556
ENSMUSG00000004266	0.801359
ENSMUSG00000004268	1.05861
ENSMUSG00000004356	0.41453
ENSMUSG00000004364	1.55954
ENSMUSG00000004393	2.57201
ENSMUSG00000004446	1.23184
ENSMUSG00000004451	0.692784
ENSMUSG00000004460	0.972608
ENSMUSG00000004530	0.496382
ENSMUSG00000004535	0.734237
ENSMUSG00000004558	1.32799
ENSMUSG00000004565	0.624328
ENSMUSG00000004568	0.578106
ENSMUSG00000004610	1.48184
ENSMUSG00000004626	0.966949
ENSMUSG00000004631	3.0524
ENSMUSG00000004633	1.49109
ENSMUSG00000004637	1.91521
ENSMUSG00000004642	2.53137
ENSMUSG00000004661	1.14285
ENSMUSG00000004665	1.58237
ENSMUSG00000004667	1.56111
ENSMUSG00000004677	0.601654
ENSMUSG00000004771	2.03887
ENSMUSG00000004789	1.00675
ENSMUSG00000004798	1.69397
ENSMUSG00000004846	1.19484
ENSMUSG00000004849	2.69207
ENSMUSG00000004864	0.795071
ENSMUSG00000004865	0.449966
ENSMUSG00000004880	1.15976
ENSMUSG00000004891	1.20208
ENSMUSG00000004897	1.08548
ENSMUSG00000004929	1.74012
ENSMUSG00000004933	2.64159
ENSMUSG00000004934	1.09984
ENSMUSG00000004936	0.927207
ENSMUSG00000004937	1.16422
ENSMUSG00000004947	2.05763
ENSMUSG00000004951	1.43935
ENSMUSG00000004961	1.14205
ENSMUSG00000004996	1.10049
ENSMUSG00000005034	1.44
ENSMUSG00000005045	0.53392
ENSMUSG00000005054	1.74418
ENSMUSG00000005057	2.14567
ENSMUSG00000005069	0.731517
ENSMUSG00000005102	0.525991
ENSMUSG00000005103	0.631149
ENSMUSG00000005125	1.23888
ENSMUSG00000005142	0.787386
ENSMUSG00000005148	3.02191
ENSMUSG00000005161	1.44591
ENSMUSG00000005198	0.240039
ENSMUSG00000005204	0.972211
ENSMUSG00000005251	1.22002
ENSMUSG00000005262	1.00071
ENSMUSG00000005268	1.00761
ENSMUSG00000005299	0.35078
ENSMUSG00000005312	1.25755
ENSMUSG00000005320	0.536969
ENSMUSG00000005360	1.47628
ENSMUSG00000005370	0.966868
ENSMUSG00000005371	0.775603
ENSMUSG00000005374	0.400739
ENSMUSG00000005378	1.32501
ENSMUSG00000005397	0.536608
ENSMUSG00000005410	1.56036
ENSMUSG00000005417	0.652511
ENSMUSG00000005442	0.892382
ENSMUSG00000005447	1.49949
ENSMUSG00000005469	0.866688
ENSMUSG00000005470	0.848633
ENSMUSG00000005481	0.986135
ENSMUSG00000005483	1.42233
ENSMUSG00000005506	0.508184
ENSMUSG00000005510	1.27554
ENSMUSG00000005514	1.71682
ENSMUSG00000005533	0.664374
ENSMUSG00000005534	1.29347
ENSMUSG00000005553	1.95764
ENSMUSG00000005566	1.80516
ENSMUSG00000005575	1.62158
ENSMUSG00000005609	0.65199
ENSMUSG00000005610	1.18583
ENSMUSG00000005615	1.07835
ENSMUSG00000005621	1.75594
ENSMUSG00000005625	2.12335
ENSMUSG00000005656	1.11457
ENSMUSG00000005672	1.31229
ENSMUSG00000005682	0.848529
ENSMUSG00000005683	0.705157
ENSMUSG00000005687	0.872124
ENSMUSG00000005698	0.774532
ENSMUSG00000005699	2.13205
ENSMUSG00000005718	0.401753
ENSMUSG00000005732	0.983439
ENSMUSG00000005779	0.851784
ENSMUSG00000005802	1.01682
ENSMUSG00000005804	1.04209
ENSMUSG00000005813	1.567
ENSMUSG00000005873	1.11229
ENSMUSG00000005881	2.69587
ENSMUSG00000005886	1.20923
ENSMUSG00000005893	1.92921
ENSMUSG00000005897	1.78355
ENSMUSG00000005899	0.572296
ENSMUSG00000005907	0.583999
ENSMUSG00000005936	1.30186
ENSMUSG00000005958	1.247
ENSMUSG00000005968	1.08961
ENSMUSG00000005973	1.27105
ENSMUSG00000005981	0.959187
ENSMUSG00000006005	0.958555
ENSMUSG00000006024	1.13028
ENSMUSG00000006058	0.707003
ENSMUSG00000006095	0.939574
ENSMUSG00000006134	0.88318
ENSMUSG00000006169	1.65682
ENSMUSG00000006205	6.49471
ENSMUSG00000006215	1.94559
ENSMUSG00000006219	0.509045
ENSMUSG00000006273	1.11156
ENSMUSG00000006276	0.662758
ENSMUSG00000006304	0.695179
ENSMUSG00000006307	1.31402
ENSMUSG00000006333	0.677836
ENSMUSG00000006335	1.69719
ENSMUSG00000006356	2.10855
ENSMUSG00000006369	0.68754
ENSMUSG00000006373	2.00598
ENSMUSG00000006386	0.940734
ENSMUSG00000006392	0.738093
ENSMUSG00000006395	1.89295
ENSMUSG00000006398	4.86087
ENSMUSG00000006418	1.74203
ENSMUSG00000006435	1.16573
ENSMUSG00000006445	2.09727
ENSMUSG00000006457	1.85256
ENSMUSG00000006464	0.698495
ENSMUSG00000006498	1.8413
ENSMUSG00000006519	1.57352
ENSMUSG00000006567	0.665634
ENSMUSG00000006585	1.11257
ENSMUSG00000006589	1.38676
ENSMUSG00000006599	0.642138
ENSMUSG00000006649	2.66073
ENSMUSG00000006651	1.4619
ENSMUSG00000006676	0.523163
ENSMUSG00000006678	0.539234
ENSMUSG00000006699	1.48937
ENSMUSG00000006705	0.624642
ENSMUSG00000006715	1.68919
ENSMUSG00000006717	1.17993
ENSMUSG00000006728	1.01062
ENSMUSG00000006740	0.412256
ENSMUSG00000006782	1.74784
ENSMUSG00000006818	0.439467
ENSMUSG00000006906	1.16518
ENSMUSG00000006920	0.686368
ENSMUSG00000006930	1.46632
ENSMUSG00000006932	1.52557
ENSMUSG00000006958	1.20464
ENSMUSG00000006998	0.984313
ENSMUSG00000007021	2.23889
ENSMUSG00000007029	0.863708
ENSMUSG00000007035	1.0511
ENSMUSG00000007038	0.790351
ENSMUSG00000007041	1.92623
ENSMUSG00000007050	0.841585
ENSMUSG00000007080	1.32464
ENSMUSG00000007207	1.38471
ENSMUSG00000007338	1.55763
ENSMUSG00000007411	0.675408
ENSMUSG00000007458	0.688005
ENSMUSG00000007564	0.341884
ENSMUSG00000007589	1.03545
ENSMUSG00000007613	0.584841
ENSMUSG00000007617	1.34072
ENSMUSG00000007656	0.891214
ENSMUSG00000007659	0.766633
ENSMUSG00000007670	1.09662
ENSMUSG00000007739	0.555393
ENSMUSG00000007815	0.852073
ENSMUSG00000007817	1.90814
ENSMUSG00000007833	2.56125
ENSMUSG00000007836	0.846047
ENSMUSG00000007837	2.13859
ENSMUSG00000007850	1.71094
ENSMUSG00000007872	2.35556
ENSMUSG00000007880	0.447684
ENSMUSG00000007891	0.966632
ENSMUSG00000007892	2.00005
ENSMUSG00000007950	1.35344
ENSMUSG00000007987	0.834704
ENSMUSG00000007989	1.30769
ENSMUSG00000008035	0.645576
ENSMUSG00000008036	1.36897
ENSMUSG00000008090	0.488949
ENSMUSG00000008153	1.01786
ENSMUSG00000008200	1.47456
ENSMUSG00000008206	0.8913
ENSMUSG00000008305	0.819236
ENSMUSG00000008348	1.51716
ENSMUSG00000008373	1.60733
ENSMUSG00000008384	1.94292
ENSMUSG00000008393	0.205602
ENSMUSG00000008475	1.74808
ENSMUSG00000008489	1.52325
ENSMUSG00000008540	0.993645
ENSMUSG00000008575	0.470261
ENSMUSG00000008601	5.39953
ENSMUSG00000008604	0.84388
ENSMUSG00000008668	0.520593
ENSMUSG00000008682	0.415613
ENSMUSG00000008683	0.523308
ENSMUSG00000008690	0.708316
ENSMUSG00000008730	0.678405
ENSMUSG00000008763	0.346655
ENSMUSG00000008855	2.10573
ENSMUSG00000008859	0.888551
ENSMUSG00000008892	0.551405
ENSMUSG00000008958	1.51004
ENSMUSG00000008976	1.2381
ENSMUSG00000008999	1.42832
ENSMUSG00000009013	1.67546
ENSMUSG00000009073	0.738258
ENSMUSG00000009079	0.980754
ENSMUSG00000009090	0.840951
ENSMUSG00000009293	0.645784
ENSMUSG00000009376	2.17795
ENSMUSG00000009406	0.769673
ENSMUSG00000009418	0.296876
ENSMUSG00000009470	0.372585
ENSMUSG00000009555	0.797878
ENSMUSG00000009569	0.311603
ENSMUSG00000009575	0.361058
ENSMUSG00000009621	0.743477
ENSMUSG00000009630	0.708931
ENSMUSG00000009640	0.998021
ENSMUSG00000009647	0.85155
ENSMUSG00000009670	0.81069
ENSMUSG00000009681	0.690017
ENSMUSG00000009731	1.02534
ENSMUSG00000009733	0.673788
ENSMUSG00000009739	1.23662
ENSMUSG00000009741	0.534202
ENSMUSG00000009772	1.4749
ENSMUSG00000009863	0.682878
ENSMUSG00000009900	2.21967
ENSMUSG00000009907	0.451683
ENSMUSG00000009927	0.382009
ENSMUSG00000009995	2.28543
ENSMUSG00000010045	0.964642
ENSMUSG00000010067	1.90421
ENSMUSG00000010095	1.19995
ENSMUSG00000010097	0.927636
ENSMUSG00000010110	0.617661
ENSMUSG00000010142	2.40763
ENSMUSG00000010205	0.662876
ENSMUSG00000010342	2.31172
ENSMUSG00000010358	3.7462
ENSMUSG00000010376	0.903861
ENSMUSG00000010392	0.714985
ENSMUSG00000010453	1.13091
ENSMUSG00000010517	0.480276
ENSMUSG00000010554	1.04665
ENSMUSG00000010592	1.64182
ENSMUSG00000010608	0.498865
ENSMUSG00000010609	1.17108
ENSMUSG00000010911	0.934047
ENSMUSG00000010914	0.967163
ENSMUSG00000010936	0.496895
ENSMUSG00000011096	0.722259
ENSMUSG00000011114	1.04484
ENSMUSG00000011179	2.50311
ENSMUSG00000011256	0.482915
ENSMUSG00000011257	0.796458
ENSMUSG00000011305	2.45845
ENSMUSG00000011306	0.963247
ENSMUSG00000011752	0.610198
ENSMUSG00000011877	0.659817
ENSMUSG00000011884	1.8471
ENSMUSG00000011960	0.404815
ENSMUSG00000012114	2.30058
ENSMUSG00000012296	2.30608
ENSMUSG00000012396	0.521517
ENSMUSG00000012405	0.815737
ENSMUSG00000012443	0.890629
ENSMUSG00000012483	0.27028
ENSMUSG00000012535	0.781714
ENSMUSG00000012848	0.856131
ENSMUSG00000013033	2.23813
ENSMUSG00000013089	0.542654
ENSMUSG00000013160	1.24746
ENSMUSG00000013236	0.952388
ENSMUSG00000013415	0.468159
ENSMUSG00000013523	2.02742
ENSMUSG00000013584	1.00128
ENSMUSG00000013593	1.01733
ENSMUSG00000013611	1.58368
ENSMUSG00000013629	0.712299
ENSMUSG00000013662	1.57536
ENSMUSG00000013663	0.319271
ENSMUSG00000013698	1.2631
ENSMUSG00000013701	0.562374
ENSMUSG00000013787	0.967756
ENSMUSG00000013833	0.833523
ENSMUSG00000013878	1.09189
ENSMUSG00000013921	2.27782
ENSMUSG00000013973	1.69993
ENSMUSG00000014074	1.32891
ENSMUSG00000014195	0.976078
ENSMUSG00000014226	1.47163
ENSMUSG00000014232	1.06318
ENSMUSG00000014294	0.686637
ENSMUSG00000014303	0.897518
ENSMUSG00000014313	0.657447
ENSMUSG00000014349	1.1263
ENSMUSG00000014355	1.84504
ENSMUSG00000014402	0.619509
ENSMUSG00000014418	1.53235
ENSMUSG00000014426	0.463645
ENSMUSG00000014504	0.866804
ENSMUSG00000014602	1.54147
ENSMUSG00000014606	1.18368
ENSMUSG00000014668	1.31655
ENSMUSG00000014767	2.01673
ENSMUSG00000014769	0.667628
ENSMUSG00000014778	0.930695
ENSMUSG00000014791	3.74045
ENSMUSG00000014846	1.7335
ENSMUSG00000014850	1.25951
ENSMUSG00000014859	0.893695
ENSMUSG00000014867	0.472048
ENSMUSG00000014932	0.890677
ENSMUSG00000014956	0.449467
ENSMUSG00000014980	1.23416
ENSMUSG00000015002	0.841433
ENSMUSG00000015013	0.965618
ENSMUSG00000015023	0.545727
ENSMUSG00000015085	2.35618
ENSMUSG00000015087	1.11692
ENSMUSG00000015095	1.13611
ENSMUSG00000015112	0.734436
ENSMUSG00000015127	1.52466
ENSMUSG00000015143	0.480922
ENSMUSG00000015149	1.15761
ENSMUSG00000015165	1.30937
ENSMUSG00000015176	0.790578
ENSMUSG00000015214	1.43154
ENSMUSG00000015217	0.757942
ENSMUSG00000015222	1.04349
ENSMUSG00000015243	0.749683
ENSMUSG00000015291	1.72672
ENSMUSG00000015305	0.326716
ENSMUSG00000015312	0.882021
ENSMUSG00000015337	1.42589
ENSMUSG00000015357	1.19213
ENSMUSG00000015377	0.756549
ENSMUSG00000015461	1.06658
ENSMUSG00000015468	1.15778
ENSMUSG00000015478	1.78462
ENSMUSG00000015522	0.631526
ENSMUSG00000015536	2.27036
ENSMUSG00000015542	1.5927
ENSMUSG00000015568	0.733302
ENSMUSG00000015575	1.4992
ENSMUSG00000015579	1.41518
ENSMUSG00000015605	1.42435
ENSMUSG00000015647	3.40022
ENSMUSG00000015656	1.36643
ENSMUSG00000015671	0.178359
ENSMUSG00000015697	1.04923
ENSMUSG00000015709	0.435752
ENSMUSG00000015711	0.853165
ENSMUSG00000015714	1.53679
ENSMUSG00000015733	0.761412
ENSMUSG00000015745	1.5767
ENSMUSG00000015747	1.09815
ENSMUSG00000015748	1.09561
ENSMUSG00000015749	1.19047
ENSMUSG00000015750	1.74682
ENSMUSG00000015755	0.92851
ENSMUSG00000015766	0.694801
ENSMUSG00000015776	1.37263
ENSMUSG00000015804	1.21296
ENSMUSG00000015806	0.905054
ENSMUSG00000015837	1.80548
ENSMUSG00000015839	1.4164
ENSMUSG00000015846	2.11866
ENSMUSG00000015869	1.10056
ENSMUSG00000015880	1.11614
ENSMUSG00000015889	0.789935
ENSMUSG00000015932	0.537902
ENSMUSG00000015937	1.85089
ENSMUSG00000015943	1.15383
ENSMUSG00000015957	0.835324
ENSMUSG00000015961	1.0056
ENSMUSG00000015971	1.54919
ENSMUSG00000016018	0.516535
ENSMUSG00000016028	0.222552
ENSMUSG00000016253	4.14558
ENSMUSG00000016262	1.05106
ENSMUSG00000016308	0.888664
ENSMUSG00000016319	1.70841
ENSMUSG00000016346	0.834741
ENSMUSG00000016382	1.70403
ENSMUSG00000016427	0.463617
ENSMUSG00000016477	0.569011
ENSMUSG00000016487	0.590645
ENSMUSG00000016495	1.32051
ENSMUSG00000016496	1.16695
ENSMUSG00000016520	0.931974
ENSMUSG00000016526	1.51493
ENSMUSG00000016528	1.13233
ENSMUSG00000016534	1.06234
ENSMUSG00000016541	0.789522
ENSMUSG00000016554	0.590881
ENSMUSG00000016619	0.340985
ENSMUSG00000016637	1.15473
ENSMUSG00000016664	0.896991
ENSMUSG00000016757	0.908896
ENSMUSG00000016758	1.72565
ENSMUSG00000016831	0.654247
ENSMUSG00000016921	1.02066
ENSMUSG00000016933	1.09655
ENSMUSG00000016946	1.07444
ENSMUSG00000017057	1.36684
ENSMUSG00000017119	1.20527
ENSMUSG00000017144	1.51941
ENSMUSG00000017146	0.560553
ENSMUSG00000017176	0.796112
ENSMUSG00000017188	1.41924
ENSMUSG00000017210	1.28692
ENSMUSG00000017221	1.0422
ENSMUSG00000017264	0.634874
ENSMUSG00000017286	0.734649
ENSMUSG00000017288	1.69182
ENSMUSG00000017291	0.303219
ENSMUSG00000017299	1.1666
ENSMUSG00000017376	2.31267
ENSMUSG00000017386	0.818083
ENSMUSG00000017390	2.66735
ENSMUSG00000017404	0.65834
ENSMUSG00000017405	2.16081
ENSMUSG00000017417	1.64402
ENSMUSG00000017418	0.86137
ENSMUSG00000017428	0.703716
ENSMUSG00000017478	0.721175
ENSMUSG00000017485	0.98545
ENSMUSG00000017493	1.64466
ENSMUSG00000017499	0.547202
ENSMUSG00000017548	1.11674
ENSMUSG00000017550	0.467079
ENSMUSG00000017561	1.61183
ENSMUSG00000017615	0.553289
ENSMUSG00000017631	0.719774
ENSMUSG00000017670	1.59731
ENSMUSG00000017677	1.2608
ENSMUSG00000017686	1.27313
ENSMUSG00000017697	2.6305
ENSMUSG00000017723	3.58326
ENSMUSG00000017724	0.662155
ENSMUSG00000017740	1.27867
ENSMUSG00000017760	1.43365
ENSMUSG00000017774	0.733405
ENSMUSG00000017776	1.61853
ENSMUSG00000017781	0.838793
ENSMUSG00000017801	2.32239
ENSMUSG00000017831	1.95427
ENSMUSG00000017843	0.6704
ENSMUSG00000017858	0.890417
ENSMUSG00000017861	0.619048
ENSMUSG00000017978	1.92833
ENSMUSG00000017999	0.472242
ENSMUSG00000018001	1.27316
ENSMUSG00000018012	2.07897
ENSMUSG00000018040	0.760242
ENSMUSG00000018042	1.19514
ENSMUSG00000018076	0.321616
ENSMUSG00000018160	0.810098
ENSMUSG00000018166	0.416437
ENSMUSG00000018189	0.459629
ENSMUSG00000018199	0.552929
ENSMUSG00000018209	0.657762
ENSMUSG00000018286	1.53955
ENSMUSG00000018293	1.64924
ENSMUSG00000018322	0.502227
ENSMUSG00000018326	0.736785
ENSMUSG00000018334	0.591106
ENSMUSG00000018339	2.6231
ENSMUSG00000018340	0.590085
ENSMUSG00000018341	0.450634
ENSMUSG00000018362	1.04685
ENSMUSG00000018363	0.697907
ENSMUSG00000018377	1.27001
ENSMUSG00000018378	1.56491
ENSMUSG00000018379	0.464312
ENSMUSG00000018395	1.56065
ENSMUSG00000018398	0.438599
ENSMUSG00000018411	1.60912
ENSMUSG00000018417	0.67047
ENSMUSG00000018427	0.526878
ENSMUSG00000018428	0.627656
ENSMUSG00000018433	0.739456
ENSMUSG00000018442	1.8254
ENSMUSG00000018446	1.16145
ENSMUSG00000018474	2.36964
ENSMUSG00000018476	0.269313
ENSMUSG00000018481	0.503974
ENSMUSG00000018501	2.07095
ENSMUSG00000018509	1.19021
ENSMUSG00000018537	1.05053
ENSMUSG00000018554	3.43855
ENSMUSG00000018566	2.18461
ENSMUSG00000018567	0.901769
ENSMUSG00000018569	2.452
ENSMUSG00000018574	2.9889
ENSMUSG00000018583	0.557182
ENSMUSG00000018585	0.407496
ENSMUSG00000018593	1.13844
ENSMUSG00000018599	1.04401
ENSMUSG00000018604	2.64213
ENSMUSG00000018651	0.755046
ENSMUSG00000018654	1.3703
ENSMUSG00000018666	0.334052
ENSMUSG00000018669	0.972633
ENSMUSG00000018672	1.02743
ENSMUSG00000018678	0.588826
ENSMUSG00000018697	1.39901
ENSMUSG00000018707	1.69385
ENSMUSG00000018736	1.02287
ENSMUSG00000018796	0.885196
ENSMUSG00000018820	2.08309
ENSMUSG00000018841	1.35157
ENSMUSG00000018848	1.01777
ENSMUSG00000018858	1.54616
ENSMUSG00000018899	4.01019
ENSMUSG00000018906	1.85713
ENSMUSG00000018909	1.19988
ENSMUSG00000018921	0.219644
ENSMUSG00000018923	1.24495
ENSMUSG00000018932	1.07112
ENSMUSG00000018965	2.67371
ENSMUSG00000018983	0.574023
ENSMUSG00000019054	0.923377
ENSMUSG00000019055	0.505204
ENSMUSG00000019066	1.05205
ENSMUSG00000019082	1.50696
ENSMUSG00000019102	1.78085
ENSMUSG00000019124	0.814698
ENSMUSG00000019139	0.929917
ENSMUSG00000019173	0.670959
ENSMUSG00000019179	0.880709
ENSMUSG00000019210	1.2151
ENSMUSG00000019254	1.56099
ENSMUSG00000019256	1.21896
ENSMUSG00000019261	0.572602
ENSMUSG00000019297	0.816638
ENSMUSG00000019302	0.679506
ENSMUSG00000019303	1.34982
ENSMUSG00000019312	1.17107
ENSMUSG00000019320	3.32504
ENSMUSG00000019338	1.00518
ENSMUSG00000019373	0.863744
ENSMUSG00000019428	0.929974
ENSMUSG00000019432	1.01128
ENSMUSG00000019433	0.782394
ENSMUSG00000019464	0.786067
ENSMUSG00000019467	1.49098
ENSMUSG00000019470	0.516525
ENSMUSG00000019471	0.909747
ENSMUSG00000019478	1.06235
ENSMUSG00000019487	0.997713
ENSMUSG00000019494	1.77626
ENSMUSG00000019505	1.38398
ENSMUSG00000019528	2.99867
ENSMUSG00000019539	1.35769
ENSMUSG00000019578	0.411279
ENSMUSG00000019699	0.900781
ENSMUSG00000019718	1.0884
ENSMUSG00000019737	1.21392
ENSMUSG00000019738	1.96493
ENSMUSG00000019761	0.548293
ENSMUSG00000019773	4.17605
ENSMUSG00000019777	0.901282
ENSMUSG00000019782	1.0795
ENSMUSG00000019790	2.11982
ENSMUSG00000019794	1.61902
ENSMUSG00000019795	1.29414
ENSMUSG00000019804	1.13631
ENSMUSG00000019818	1.48482
ENSMUSG00000019820	0.549778
ENSMUSG00000019823	1.01911
ENSMUSG00000019826	1.30746
ENSMUSG00000019831	0.989355
ENSMUSG00000019837	0.61732
ENSMUSG00000019842	4.86412
ENSMUSG00000019843	0.959479
ENSMUSG00000019845	1.33698
ENSMUSG00000019849	0.688667
ENSMUSG00000019854	0.780632
ENSMUSG00000019857	0.542682
ENSMUSG00000019861	1.24695
ENSMUSG00000019868	0.902053
ENSMUSG00000019873	1.06134
ENSMUSG00000019907	0.618658
ENSMUSG00000019916	1.75807
ENSMUSG00000019920	0.742106
ENSMUSG00000019923	1.13198
ENSMUSG00000019927	0.796218
ENSMUSG00000019942	1.94108
ENSMUSG00000019943	0.784604
ENSMUSG00000019947	0.330319
ENSMUSG00000019948	1.11305
ENSMUSG00000019952	1.35772
ENSMUSG00000019960	1.44834
ENSMUSG00000019961	1.12017
ENSMUSG00000019969	1.62642
ENSMUSG00000019970	5.37147
ENSMUSG00000019971	0.746779
ENSMUSG00000019975	1.08822
ENSMUSG00000019977	0.43475
ENSMUSG00000019978	1.02464
ENSMUSG00000019979	1.78738
ENSMUSG00000019982	1.01001
ENSMUSG00000019984	0.983396
ENSMUSG00000019986	1.61077
ENSMUSG00000019988	1.93892
ENSMUSG00000019992	1.04172
ENSMUSG00000019998	1.54733
ENSMUSG00000020009	1.76388
ENSMUSG00000020015	0.703097
ENSMUSG00000020017	1.57537
ENSMUSG00000020018	0.106809
ENSMUSG00000020020	0.803847
ENSMUSG00000020022	0.233322
ENSMUSG00000020027	1.71943
ENSMUSG00000020029	1.43411
ENSMUSG00000020032	0.581439
ENSMUSG00000020038	1.05295
ENSMUSG00000020042	2.48383
ENSMUSG00000020044	1.37482
ENSMUSG00000020048	2.33783
ENSMUSG00000020059	2.02839
ENSMUSG00000020063	1.43764
ENSMUSG00000020070	0.302933
ENSMUSG00000020074	0.588442
ENSMUSG00000020075	0.491042
ENSMUSG00000020076	0.759836
ENSMUSG00000020078	1.01406
ENSMUSG00000020088	1.08995
ENSMUSG00000020089	1.09779
ENSMUSG00000020091	1.10615
ENSMUSG00000020097	1.15281
ENSMUSG00000020099	0.585535
ENSMUSG00000020107	0.799988
ENSMUSG00000020114	0.816304
ENSMUSG00000020115	1.27417
ENSMUSG00000020116	1.79092
ENSMUSG00000020121	1.25765
ENSMUSG00000020122	0.783122
ENSMUSG00000020124	1.44852
ENSMUSG00000020128	2.69027
ENSMUSG00000020130	1.02815
ENSMUSG00000020131	1.39561
ENSMUSG00000020132	1.06759
ENSMUSG00000020134	0.924249
ENSMUSG00000020149	1.85789
ENSMUSG00000020152	1.21273
ENSMUSG00000020153	0.805688
ENSMUSG00000020163	0.728193
ENSMUSG00000020167	0.974076
ENSMUSG00000020170	0.7044
ENSMUSG00000020171	0.664513
ENSMUSG00000020173	2.22088
ENSMUSG00000020176	1.68182
ENSMUSG00000020182	0.956605
ENSMUSG00000020184	1.36597
ENSMUSG00000020185	1.03052
ENSMUSG00000020186	0.790285
ENSMUSG00000020190	0.790614
ENSMUSG00000020196	0.853948
ENSMUSG00000020198	0.88495
ENSMUSG00000020205	1.42486
ENSMUSG00000020211	0.446798
ENSMUSG00000020227	1.38971
ENSMUSG00000020230	1.82528
ENSMUSG00000020232	1.66857
ENSMUSG00000020235	2.80983
ENSMUSG00000020238	2.1766
ENSMUSG00000020250	1.50872
ENSMUSG00000020257	0.250015
ENSMUSG00000020261	0.763667
ENSMUSG00000020263	1.04165
ENSMUSG00000020265	1.5439
ENSMUSG00000020267	1.94692
ENSMUSG00000020271	0.611943
ENSMUSG00000020272	0.299204
ENSMUSG00000020277	4.05624
ENSMUSG00000020290	0.587455
ENSMUSG00000020305	1.50027
ENSMUSG00000020307	1.35975
ENSMUSG00000020308	1.93112
ENSMUSG00000020315	0.642836
ENSMUSG00000020321	0.619558
ENSMUSG00000020326	2.09268
ENSMUSG00000020330	1.52847
ENSMUSG00000020331	1.18466
ENSMUSG00000020333	1.16263
ENSMUSG00000020340	0.518424
ENSMUSG00000020349	0.88712
ENSMUSG00000020357	0.4207
ENSMUSG00000020358	0.806087
ENSMUSG00000020361	0.592832
ENSMUSG00000020362	1.91416
ENSMUSG00000020363	1.22089
ENSMUSG00000020364	0.503151
ENSMUSG00000020366	0.573916
ENSMUSG00000020368	1.49553
ENSMUSG00000020372	0.657519
ENSMUSG00000020375	1.7872
ENSMUSG00000020376	2.14722
ENSMUSG00000020386	1.14393
ENSMUSG00000020388	1.68945
ENSMUSG00000020390	1.33902
ENSMUSG00000020397	1.67264
ENSMUSG00000020400	0.524403
ENSMUSG00000020402	0.930728
ENSMUSG00000020407	4.45011
ENSMUSG00000020409	0.563208
ENSMUSG00000020412	0.492493
ENSMUSG00000020415	1.32668
ENSMUSG00000020422	0.27717
ENSMUSG00000020423	2.37357
ENSMUSG00000020430	0.289454
ENSMUSG00000020437	1.24288
ENSMUSG00000020439	0.947974
ENSMUSG00000020440	1.00309
ENSMUSG00000020451	0.983082
ENSMUSG00000020453	1.13436
ENSMUSG00000020454	0.397691
ENSMUSG00000020455	0.889288
ENSMUSG00000020456	1.70754
ENSMUSG00000020457	1.30857
ENSMUSG00000020458	1.21404
ENSMUSG00000020460	0.738628
ENSMUSG00000020471	1.75763
ENSMUSG00000020472	1.3789
ENSMUSG00000020475	2.12692
ENSMUSG00000020476	0.649217
ENSMUSG00000020483	0.509138
ENSMUSG00000020484	1.39398
ENSMUSG00000020485	0.73386
ENSMUSG00000020514	0.749565
ENSMUSG00000020515	2.28636
ENSMUSG00000020516	1.01188
ENSMUSG00000020527	0.946957
ENSMUSG00000020530	0.620002
ENSMUSG00000020532	0.509294
ENSMUSG00000020534	1.24615
ENSMUSG00000020536	0.45767
ENSMUSG00000020537	1.15134
ENSMUSG00000020538	1.41162
ENSMUSG00000020541	1.17225
ENSMUSG00000020546	0.84208
ENSMUSG00000020547	0.41598
ENSMUSG00000020553	1.36002
ENSMUSG00000020564	0.789572
ENSMUSG00000020571	0.989604
ENSMUSG00000020572	1.11218
ENSMUSG00000020580	0.590882
ENSMUSG00000020592	0.71438
ENSMUSG00000020593	1.07103
ENSMUSG00000020594	0.641496
ENSMUSG00000020601	2.39297
ENSMUSG00000020605	1.11147
ENSMUSG00000020608	0.655619
ENSMUSG00000020611	0.83252
ENSMUSG00000020612	0.825046
ENSMUSG00000020623	1.84752
ENSMUSG00000020635	2.7539
ENSMUSG00000020640	0.679131
ENSMUSG00000020642	0.8976
ENSMUSG00000020644	1.36892
ENSMUSG00000020647	0.681755
ENSMUSG00000020649	1.67867
ENSMUSG00000020653	1.18427
ENSMUSG00000020654	1.6911
ENSMUSG00000020657	0.753486
ENSMUSG00000020658	0.465865
ENSMUSG00000020659	1.35157
ENSMUSG00000020661	0.494356
ENSMUSG00000020664	1.42618
ENSMUSG00000020669	2.00434
ENSMUSG00000020671	1.40876
ENSMUSG00000020674	0.711974
ENSMUSG00000020677	0.665439
ENSMUSG00000020680	1.05278
ENSMUSG00000020687	0.476838
ENSMUSG00000020694	0.792537
ENSMUSG00000020697	1.11869
ENSMUSG00000020700	1.02497
ENSMUSG00000020705	0.529713
ENSMUSG00000020706	1.38363
ENSMUSG00000020707	1.65669
ENSMUSG00000020708	1.65303
ENSMUSG00000020715	0.663591
ENSMUSG00000020716	0.551644
ENSMUSG00000020717	1.16695
ENSMUSG00000020718	1.34589
ENSMUSG00000020719	0.541791
ENSMUSG00000020720	0.685049
ENSMUSG00000020721	2.00967
ENSMUSG00000020733	0.93752
ENSMUSG00000020736	1.69602
ENSMUSG00000020737	1.00563
ENSMUSG00000020738	0.613636
ENSMUSG00000020739	1.6363
ENSMUSG00000020741	0.515408
ENSMUSG00000020745	0.739282
ENSMUSG00000020755	0.670555
ENSMUSG00000020766	1.57938
ENSMUSG00000020770	0.768383
ENSMUSG00000020775	1.587
ENSMUSG00000020778	0.860414
ENSMUSG00000020780	0.84386
ENSMUSG00000020782	1.23345
ENSMUSG00000020783	0.890286
ENSMUSG00000020788	0.574883
ENSMUSG00000020790	0.661365
ENSMUSG00000020792	1.00771
ENSMUSG00000020794	0.488061
ENSMUSG00000020801	0.428489
ENSMUSG00000020802	1.64947
ENSMUSG00000020803	0.631506
ENSMUSG00000020806	1.42612
ENSMUSG00000020817	1.05647
ENSMUSG00000020821	0.349137
ENSMUSG00000020827	0.770012
ENSMUSG00000020831	1.30136
ENSMUSG00000020840	0.555709
ENSMUSG00000020841	1.07288
ENSMUSG00000020843	1.32436
ENSMUSG00000020844	0.773392
ENSMUSG00000020849	0.829493
ENSMUSG00000020850	0.397088
ENSMUSG00000020857	0.766098
ENSMUSG00000020859	0.751968
ENSMUSG00000020863	1.02634
ENSMUSG00000020868	0.842699
ENSMUSG00000020869	1.13309
ENSMUSG00000020882	0.702939
ENSMUSG00000020883	0.801888
ENSMUSG00000020888	1.04137
ENSMUSG00000020889	1.96188
ENSMUSG00000020893	0.478202
ENSMUSG00000020894	0.600267
ENSMUSG00000020897	1.21102
ENSMUSG00000020898	1.42024
ENSMUSG00000020900	0.361924
ENSMUSG00000020902	0.37379
ENSMUSG00000020903	1.19303
ENSMUSG00000020911	6.70211
ENSMUSG00000020914	2.14453
ENSMUSG00000020917	0.674679
ENSMUSG00000020918	0.688808
ENSMUSG00000020919	1.27514
ENSMUSG00000020923	0.958965
ENSMUSG00000020929	1.11908
ENSMUSG00000020935	2.35155
ENSMUSG00000020936	1.05764
ENSMUSG00000020941	2.36604
ENSMUSG00000020949	1.40563
ENSMUSG00000020952	1.48366
ENSMUSG00000020954	0.912055
ENSMUSG00000020961	1.69291
ENSMUSG00000020962	1.42163
ENSMUSG00000020973	2.9145
ENSMUSG00000020974	0.752514
ENSMUSG00000020978	1.08487
ENSMUSG00000020986	0.930602
ENSMUSG00000020993	1.58001
ENSMUSG00000020994	0.447211
ENSMUSG00000021012	0.839677
ENSMUSG00000021013	0.742769
ENSMUSG00000021018	0.617192
ENSMUSG00000021024	0.927855
ENSMUSG00000021025	1.81511
ENSMUSG00000021027	0.559287
ENSMUSG00000021028	1.04728
ENSMUSG00000021033	0.996477
ENSMUSG00000021037	0.778084
ENSMUSG00000021039	0.784935
ENSMUSG00000021048	0.392991
ENSMUSG00000021051	0.926684
ENSMUSG00000021057	1.03421
ENSMUSG00000021067	0.734008
ENSMUSG00000021069	0.724459
ENSMUSG00000021076	0.388778
ENSMUSG00000021079	1.13085
ENSMUSG00000021087	2.30612
ENSMUSG00000021096	0.48708
ENSMUSG00000021097	1.37821
ENSMUSG00000021102	1.36117
ENSMUSG00000021103	0.997742
ENSMUSG00000021109	1.35181
ENSMUSG00000021111	0.598684
ENSMUSG00000021112	0.830114
ENSMUSG00000021114	0.693978
ENSMUSG00000021115	1.05753
ENSMUSG00000021116	0.782935
ENSMUSG00000021124	1.19745
ENSMUSG00000021127	0.55843
ENSMUSG00000021131	0.545905
ENSMUSG00000021134	1.29532
ENSMUSG00000021143	1.52732
ENSMUSG00000021144	0.708806
ENSMUSG00000021147	0.455525
ENSMUSG00000021149	0.957322
ENSMUSG00000021156	0.987137
ENSMUSG00000021175	1.45663
ENSMUSG00000021178	0.662733
ENSMUSG00000021180	0.787374
ENSMUSG00000021182	0.356258
ENSMUSG00000021188	0.789108
ENSMUSG00000021189	0.546624
ENSMUSG00000021190	0.970706
ENSMUSG00000021192	1.20128
ENSMUSG00000021194	0.37743
ENSMUSG00000021196	1.80659
ENSMUSG00000021215	0.527273
ENSMUSG00000021218	1.54172
ENSMUSG00000021224	0.862466
ENSMUSG00000021234	0.989117
ENSMUSG00000021238	2.38878
ENSMUSG00000021243	0.774662
ENSMUSG00000021244	1.18435
ENSMUSG00000021248	0.300842
ENSMUSG00000021250	2.55915
ENSMUSG00000021255	0.926156
ENSMUSG00000021262	0.813793
ENSMUSG00000021264	1.14908
ENSMUSG00000021266	0.690006
ENSMUSG00000021270	0.765699
ENSMUSG00000021277	2.872
ENSMUSG00000021279	0.274271
ENSMUSG00000021280	1.09798
ENSMUSG00000021285	0.722835
ENSMUSG00000021288	1.27126
ENSMUSG00000021313	0.953903
ENSMUSG00000021314	0.769754
ENSMUSG00000021318	0.59037
ENSMUSG00000021319	1.88015
ENSMUSG00000021326	0.931842
ENSMUSG00000021338	1.28564
ENSMUSG00000021357	0.819202
ENSMUSG00000021359	1.0614
ENSMUSG00000021361	1.07103
ENSMUSG00000021363	1.98824
ENSMUSG00000021368	1.26362
ENSMUSG00000021374	0.494024
ENSMUSG00000021376	0.778828
ENSMUSG00000021377	1.16367
ENSMUSG00000021379	0.911267
ENSMUSG00000021395	1.07452
ENSMUSG00000021400	0.587134
ENSMUSG00000021413	0.629989
ENSMUSG00000021427	0.990807
ENSMUSG00000021451	0.839133
ENSMUSG00000021457	0.486056
ENSMUSG00000021461	0.828243
ENSMUSG00000021464	1.00462
ENSMUSG00000021466	1.0998
ENSMUSG00000021468	2.05658
ENSMUSG00000021474	0.61644
ENSMUSG00000021477	1.6442
ENSMUSG00000021481	1.22386
ENSMUSG00000021484	0.577162
ENSMUSG00000021485	1.50717
ENSMUSG00000021488	0.423971
ENSMUSG00000021493	1.05343
ENSMUSG00000021494	1.39146
ENSMUSG00000021496	1.1498
ENSMUSG00000021501	1.7373
ENSMUSG00000021520	0.587027
ENSMUSG00000021540	0.98245
ENSMUSG00000021546	0.468904
ENSMUSG00000021548	0.912753
ENSMUSG00000021549	1.81797
ENSMUSG00000021552	1.39005
ENSMUSG00000021559	0.486377
ENSMUSG00000021567	1.42161
ENSMUSG00000021569	0.738878
ENSMUSG00000021572	0.809401
ENSMUSG00000021576	1.11919
ENSMUSG00000021577	0.824644
ENSMUSG00000021585	1.0699
ENSMUSG00000021589	0.936912
ENSMUSG00000021595	0.767123
ENSMUSG00000021597	0.838474
ENSMUSG00000021598	1.12501
ENSMUSG00000021606	0.576681
ENSMUSG00000021611	0.934491
ENSMUSG00000021614	1.12745
ENSMUSG00000021615	3.2118
ENSMUSG00000021619	1.87609
ENSMUSG00000021635	1.13265
ENSMUSG00000021638	1.23125
ENSMUSG00000021639	0.662976
ENSMUSG00000021645	2.01396
ENSMUSG00000021646	0.793602
ENSMUSG00000021660	0.438584
ENSMUSG00000021661	1.31549
ENSMUSG00000021662	0.918468
ENSMUSG00000021668	1.36348
ENSMUSG00000021669	0.753035
ENSMUSG00000021671	0.969588
ENSMUSG00000021686	0.723643
ENSMUSG00000021687	1.10393
ENSMUSG00000021690	0.738569
ENSMUSG00000021692	0.307631
ENSMUSG00000021693	0.624641
ENSMUSG00000021694	0.810142
ENSMUSG00000021699	0.639319
ENSMUSG00000021701	1.95843
ENSMUSG00000021707	0.623454
ENSMUSG00000021709	0.645104
ENSMUSG00000021732	0.787451
ENSMUSG00000021733	1.72843
ENSMUSG00000021737	1.92804
ENSMUSG00000021738	0.650183
ENSMUSG00000021748	0.778935
ENSMUSG00000021754	0.479534
ENSMUSG00000021756	0.471019
ENSMUSG00000021758	1.89719
ENSMUSG00000021759	1.1684
ENSMUSG00000021764	0.648034
ENSMUSG00000021765	1.22192
ENSMUSG00000021767	0.458466
ENSMUSG00000021770	1.40866
ENSMUSG00000021771	1.33567
ENSMUSG00000021772	1.79468
ENSMUSG00000021774	1.5458
ENSMUSG00000021775	2.31214
ENSMUSG00000021785	1.04396
ENSMUSG00000021792	2.24347
ENSMUSG00000021794	1.14896
ENSMUSG00000021795	2.84442
ENSMUSG00000021796	0.745473
ENSMUSG00000021798	1.8545
ENSMUSG00000021803	1.64
ENSMUSG00000021806	0.481306
ENSMUSG00000021807	0.438078
ENSMUSG00000021810	0.821418
ENSMUSG00000021811	0.34525
ENSMUSG00000021814	1.02208
ENSMUSG00000021816	1.47421
ENSMUSG00000021819	0.506372
ENSMUSG00000021820	0.551359
ENSMUSG00000021823	1.41797
ENSMUSG00000021824	0.67852
ENSMUSG00000021832	0.228919
ENSMUSG00000021835	2.97342
ENSMUSG00000021843	0.569687
ENSMUSG00000021846	1.41088
ENSMUSG00000021848	1.76068
ENSMUSG00000021866	0.93975
ENSMUSG00000021868	1.59576
ENSMUSG00000021870	0.923908
ENSMUSG00000021871	2.62989
ENSMUSG00000021877	1.55517
ENSMUSG00000021901	1.58867
ENSMUSG00000021910	1.06982
ENSMUSG00000021928	0.689443
ENSMUSG00000021929	1.09642
ENSMUSG00000021936	0.649678
ENSMUSG00000021938	1.20562
ENSMUSG00000021939	0.680453
ENSMUSG00000021944	3.5216
ENSMUSG00000021945	0.473
ENSMUSG00000021948	2.55864
ENSMUSG00000021952	0.516446
ENSMUSG00000021953	0.893882
ENSMUSG00000021957	1.08846
ENSMUSG00000021958	1.95149
ENSMUSG00000021959	1.10904
ENSMUSG00000021962	0.613944
ENSMUSG00000021963	0.352511
ENSMUSG00000021965	1.49592
ENSMUSG00000021972	1.75596
ENSMUSG00000021996	0.338702
ENSMUSG00000022000	0.472114
ENSMUSG00000022010	1.72665
ENSMUSG00000022015	2.40573
ENSMUSG00000022019	1.2592
ENSMUSG00000022021	0.894748
ENSMUSG00000022023	0.599503
ENSMUSG00000022024	0.359744
ENSMUSG00000022031	0.863251
ENSMUSG00000022033	2.93042
ENSMUSG00000022035	1.32624
ENSMUSG00000022040	1.35781
ENSMUSG00000022043	0.653156
ENSMUSG00000022048	0.282818
ENSMUSG00000022051	1.5059
ENSMUSG00000022052	1.25058
ENSMUSG00000022055	1.45793
ENSMUSG00000022061	1.98452
ENSMUSG00000022074	1.13346
ENSMUSG00000022090	2.8133
ENSMUSG00000022091	1.15547
ENSMUSG00000022092	0.437608
ENSMUSG00000022096	1.48254
ENSMUSG00000022099	0.606805
ENSMUSG00000022100	0.193122
ENSMUSG00000022102	0.465762
ENSMUSG00000022105	1.65323
ENSMUSG00000022106	1.65828
ENSMUSG00000022108	1.59421
ENSMUSG00000022109	0.922278
ENSMUSG00000022110	1.28387
ENSMUSG00000022111	0.658335
ENSMUSG00000022114	0.49386
ENSMUSG00000022120	1.39933
ENSMUSG00000022124	1.16129
ENSMUSG00000022136	0.610809
ENSMUSG00000022141	0.28436
ENSMUSG00000022142	0.428131
ENSMUSG00000022148	0.442147
ENSMUSG00000022150	1.55321
ENSMUSG00000022159	1.06381
ENSMUSG00000022160	0.668659
ENSMUSG00000022176	1.17174
ENSMUSG00000022177	1.21535
ENSMUSG00000022178	1.81279
ENSMUSG00000022185	0.53007
ENSMUSG00000022186	0.949605
ENSMUSG00000022191	0.463716
ENSMUSG00000022193	0.655809
ENSMUSG00000022194	0.683426
ENSMUSG00000022200	1.60351
ENSMUSG00000022201	0.898214
ENSMUSG00000022203	1.22427
ENSMUSG00000022205	0.648014
ENSMUSG00000022210	1.48058
ENSMUSG00000022215	1.3728
ENSMUSG00000022216	1.10502
ENSMUSG00000022218	1.66728
ENSMUSG00000022221	1.595
ENSMUSG00000022228	0.664819
ENSMUSG00000022234	0.723794
ENSMUSG00000022241	2.25826
ENSMUSG00000022246	1.48317
ENSMUSG00000022247	0.527346
ENSMUSG00000022255	0.969352
ENSMUSG00000022261	1.83926
ENSMUSG00000022263	0.33143
ENSMUSG00000022272	0.413698
ENSMUSG00000022280	1.20681
ENSMUSG00000022283	1.73658
ENSMUSG00000022285	0.50287
ENSMUSG00000022286	1.14401
ENSMUSG00000022295	0.645878
ENSMUSG00000022300	1.05542
ENSMUSG00000022304	5.42874
ENSMUSG00000022312	0.681295
ENSMUSG00000022314	0.990831
ENSMUSG00000022322	1.33014
ENSMUSG00000022323	0.831839
ENSMUSG00000022329	0.896643
ENSMUSG00000022332	1.21479
ENSMUSG00000022336	0.405967
ENSMUSG00000022337	1.60106
ENSMUSG00000022338	0.534269
ENSMUSG00000022346	2.51677
ENSMUSG00000022350	0.664189
ENSMUSG00000022353	0.600427
ENSMUSG00000022354	1.2951
ENSMUSG00000022360	0.679535
ENSMUSG00000022364	1.62459
ENSMUSG00000022365	0.995202
ENSMUSG00000022370	0.97222
ENSMUSG00000022377	0.628736
ENSMUSG00000022385	0.868105
ENSMUSG00000022387	0.669943
ENSMUSG00000022389	1.25752
ENSMUSG00000022391	0.899474
ENSMUSG00000022394	0.838528
ENSMUSG00000022400	0.605109
ENSMUSG00000022401	1.48966
ENSMUSG00000022403	0.733533
ENSMUSG00000022407	1.35546
ENSMUSG00000022412	0.545456
ENSMUSG00000022414	0.985856
ENSMUSG00000022415	0.877183
ENSMUSG00000022427	1.23529
ENSMUSG00000022429	1.41077
ENSMUSG00000022433	2.39321
ENSMUSG00000022436	0.872513
ENSMUSG00000022437	1.0002
ENSMUSG00000022438	1.27912
ENSMUSG00000022442	1.22947
ENSMUSG00000022443	0.276977
ENSMUSG00000022450	0.450804
ENSMUSG00000022451	1.49313
ENSMUSG00000022456	1.78354
ENSMUSG00000022462	1.33202
ENSMUSG00000022463	0.389591
ENSMUSG00000022469	1.69998
ENSMUSG00000022471	0.86326
ENSMUSG00000022472	0.792207
ENSMUSG00000022475	2.52762
ENSMUSG00000022477	0.533193
ENSMUSG00000022483	1.07546
ENSMUSG00000022488	1.10051
ENSMUSG00000022489	0.793061
ENSMUSG00000022500	1.11819
ENSMUSG00000022508	1.61744
ENSMUSG00000022512	1.86185
ENSMUSG00000022515	1.91108
ENSMUSG00000022516	2.49252
ENSMUSG00000022517	1.02444
ENSMUSG00000022519	1.36665
ENSMUSG00000022521	0.632381
ENSMUSG00000022528	2.08715
ENSMUSG00000022529	1.24733
ENSMUSG00000022536	1.52231
ENSMUSG00000022540	1.40109
ENSMUSG00000022551	2.15481
ENSMUSG00000022552	2.35985
ENSMUSG00000022554	2.02062
ENSMUSG00000022555	2.87633
ENSMUSG00000022556	3.48373
ENSMUSG00000022557	0.205625
ENSMUSG00000022558	1.66549
ENSMUSG00000022560	2.36293
ENSMUSG00000022562	0.93688
ENSMUSG00000022565	0.747379
ENSMUSG00000022568	0.662582
ENSMUSG00000022570	2.09399
ENSMUSG00000022571	1.75944
ENSMUSG00000022580	1.06208
ENSMUSG00000022601	0.309577
ENSMUSG00000022602	2.40051
ENSMUSG00000022604	1.05089
ENSMUSG00000022607	0.504119
ENSMUSG00000022610	2.55811
ENSMUSG00000022620	1.27683
ENSMUSG00000022623	0.638107
ENSMUSG00000022629	1.20988
ENSMUSG00000022634	2.09419
ENSMUSG00000022637	0.640691
ENSMUSG00000022656	0.886779
ENSMUSG00000022658	1.88917
ENSMUSG00000022663	1.02497
ENSMUSG00000022671	0.984689
ENSMUSG00000022672	0.471115
ENSMUSG00000022673	2.14485
ENSMUSG00000022674	0.434234
ENSMUSG00000022678	1.10292
ENSMUSG00000022679	2.85908
ENSMUSG00000022680	2.50688
ENSMUSG00000022682	0.804565
ENSMUSG00000022687	1.82136
ENSMUSG00000022698	0.623022
ENSMUSG00000022702	1.39494
ENSMUSG00000022707	1.78437
ENSMUSG00000022710	1.32601
ENSMUSG00000022711	2.23808
ENSMUSG00000022718	0.972122
ENSMUSG00000022722	1.08363
ENSMUSG00000022738	1.124
ENSMUSG00000022744	0.95638
ENSMUSG00000022752	0.579575
ENSMUSG00000022757	1.33579
ENSMUSG00000022760	1.06081
ENSMUSG00000022761	2.18619
ENSMUSG00000022765	2.00656
ENSMUSG00000022769	1.06353
ENSMUSG00000022770	1.16147
ENSMUSG00000022771	0.946756
ENSMUSG00000022781	0.384224
ENSMUSG00000022783	2.35448
ENSMUSG00000022788	1.15431
ENSMUSG00000022789	1.08032
ENSMUSG00000022791	1.15607
ENSMUSG00000022797	2.33225
ENSMUSG00000022800	0.617196
ENSMUSG00000022801	0.823026
ENSMUSG00000022808	1.32434
ENSMUSG00000022811	1.00958
ENSMUSG00000022812	0.539313
ENSMUSG00000022814	1.17552
ENSMUSG00000022816	3.27677
ENSMUSG00000022817	1.28464
ENSMUSG00000022828	0.893126
ENSMUSG00000022837	1.05776
ENSMUSG00000022838	1.84935
ENSMUSG00000022841	0.614595
ENSMUSG00000022855	0.374552
ENSMUSG00000022858	0.630238
ENSMUSG00000022863	0.921727
ENSMUSG00000022864	2.69283
ENSMUSG00000022865	0.697228
ENSMUSG00000022867	1.09733
ENSMUSG00000022871	2.60235
ENSMUSG00000022881	3.25579
ENSMUSG00000022883	0.557051
ENSMUSG00000022884	2.04696
ENSMUSG00000022895	0.990592
ENSMUSG00000022897	1.03071
ENSMUSG00000022905	1.01854
ENSMUSG00000022914	1.08798
ENSMUSG00000022945	0.500249
ENSMUSG00000022947	1.13707
ENSMUSG00000022951	1.43799
ENSMUSG00000022957	0.498783
ENSMUSG00000022961	1.36014
ENSMUSG00000022962	1.27954
ENSMUSG00000022965	0.934967
ENSMUSG00000022967	0.608927
ENSMUSG00000022971	0.940205
ENSMUSG00000022973	1.21997
ENSMUSG00000022974	1.39371
ENSMUSG00000022982	0.999945
ENSMUSG00000022995	0.477609
ENSMUSG00000023004	1.66349
ENSMUSG00000023010	1.0438
ENSMUSG00000023015	0.46216
ENSMUSG00000023017	1.71045
ENSMUSG00000023018	0.656627
ENSMUSG00000023019	1.04986
ENSMUSG00000023021	1.12436
ENSMUSG00000023022	0.584983
ENSMUSG00000023027	1.27432
ENSMUSG00000023034	1.02834
ENSMUSG00000023043	1.61399
ENSMUSG00000023047	1.17675
ENSMUSG00000023050	0.805533
ENSMUSG00000023051	1.19437
ENSMUSG00000023055	0.879945
ENSMUSG00000023067	4.60351
ENSMUSG00000023072	2.35739
ENSMUSG00000023087	1.30675
ENSMUSG00000023089	0.982899
ENSMUSG00000023092	0.765168
ENSMUSG00000023104	0.853523
ENSMUSG00000023110	0.864344
ENSMUSG00000023118	0.983796
ENSMUSG00000023150	1.59766
ENSMUSG00000023170	1.40949
ENSMUSG00000023175	2.72808
ENSMUSG00000023186	0.889797
ENSMUSG00000023224	1.93976
ENSMUSG00000023235	1.20376
ENSMUSG00000023262	0.964281
ENSMUSG00000023266	0.395889
ENSMUSG00000023272	0.99884
ENSMUSG00000023277	2.8659
ENSMUSG00000023307	1.50282
ENSMUSG00000023348	1.69692
ENSMUSG00000023353	1.00211
ENSMUSG00000023393	1.30183
ENSMUSG00000023411	2.0652
ENSMUSG00000023456	1.42044
ENSMUSG00000023460	1.62925
ENSMUSG00000023473	0.400152
ENSMUSG00000023484	1.10567
ENSMUSG00000023572	1.85853
ENSMUSG00000023755	1.09582
ENSMUSG00000023800	0.647121
ENSMUSG00000023805	1.74649
ENSMUSG00000023809	0.687977
ENSMUSG00000023827	1.19801
ENSMUSG00000023830	0.288061
ENSMUSG00000023845	2.29625
ENSMUSG00000023852	0.537049
ENSMUSG00000023883	1.83081
ENSMUSG00000023902	1.01114
ENSMUSG00000023905	3.14288
ENSMUSG00000023906	1.94451
ENSMUSG00000023915	0.696848
ENSMUSG00000023919	1.26648
ENSMUSG00000023927	3.58012
ENSMUSG00000023932	0.751353
ENSMUSG00000023940	1.04127
ENSMUSG00000023944	1.42768
ENSMUSG00000023947	0.891453
ENSMUSG00000023951	1.42731
ENSMUSG00000023953	1.09368
ENSMUSG00000023980	0.747577
ENSMUSG00000023988	0.345144
ENSMUSG00000023990	1.46247
ENSMUSG00000023991	0.454781
ENSMUSG00000023994	0.582948
ENSMUSG00000024002	0.284923
ENSMUSG00000024006	1.94849
ENSMUSG00000024007	1.54946
ENSMUSG00000024012	1.27836
ENSMUSG00000024014	1.10618
ENSMUSG00000024026	0.593292
ENSMUSG00000024030	0.243974
ENSMUSG00000024039	0.800785
ENSMUSG00000024044	0.812128
ENSMUSG00000024045	0.444824
ENSMUSG00000024048	1.37309
ENSMUSG00000024050	0.633577
ENSMUSG00000024054	1.23768
ENSMUSG00000024056	1.36131
ENSMUSG00000024065	1.4037
ENSMUSG00000024067	0.880459
ENSMUSG00000024072	0.737355
ENSMUSG00000024073	0.658143
ENSMUSG00000024077	0.370397
ENSMUSG00000024078	0.590916
ENSMUSG00000024079	0.50192
ENSMUSG00000024081	0.693416
ENSMUSG00000024083	0.484858
ENSMUSG00000024091	0.702706
ENSMUSG00000024095	0.781254
ENSMUSG00000024096	0.935962
ENSMUSG00000024097	0.916948
ENSMUSG00000024098	0.828826
ENSMUSG00000024099	0.581263
ENSMUSG00000024101	0.606483
ENSMUSG00000024104	0.629194
ENSMUSG00000024120	0.798185
ENSMUSG00000024121	0.456514
ENSMUSG00000024122	0.862902
ENSMUSG00000024137	0.692264
ENSMUSG00000024140	0.772867
ENSMUSG00000024142	0.700287
ENSMUSG00000024143	0.834773
ENSMUSG00000024145	1.20195
ENSMUSG00000024146	1.10856
ENSMUSG00000024151	0.777352
ENSMUSG00000024158	1.78369
ENSMUSG00000024163	0.544844
ENSMUSG00000024168	2.20804
ENSMUSG00000024169	2.17268
ENSMUSG00000024170	2.34
ENSMUSG00000024181	1.1348
ENSMUSG00000024182	0.625893
ENSMUSG00000024188	0.804499
ENSMUSG00000024190	2.48786
ENSMUSG00000024193	2.05294
ENSMUSG00000024197	1.08708
ENSMUSG00000024201	0.996611
ENSMUSG00000024206	1.19568
ENSMUSG00000024212	0.986522
ENSMUSG00000024213	0.745278
ENSMUSG00000024217	0.614556
ENSMUSG00000024218	2.58665
ENSMUSG00000024220	1.55628
ENSMUSG00000024222	0.675114
ENSMUSG00000024231	0.686015
ENSMUSG00000024232	0.682489
ENSMUSG00000024236	1.78554
ENSMUSG00000024238	0.878425
ENSMUSG00000024240	1.45976
ENSMUSG00000024241	0.460584
ENSMUSG00000024242	0.650069
ENSMUSG00000024248	0.723377
ENSMUSG00000024251	0.776615
ENSMUSG00000024258	1.0864
ENSMUSG00000024260	0.521863
ENSMUSG00000024269	1.18532
ENSMUSG00000024277	0.726149
ENSMUSG00000024283	1.93511
ENSMUSG00000024286	0.275547
ENSMUSG00000024290	0.477025
ENSMUSG00000024293	1.80951
ENSMUSG00000024294	1.08439
ENSMUSG00000024300	0.457206
ENSMUSG00000024302	1.06397
ENSMUSG00000024304	0.503645
ENSMUSG00000024312	0.978951
ENSMUSG00000024313	2.74351
ENSMUSG00000024317	1.04288
ENSMUSG00000024325	0.358838
ENSMUSG00000024327	1.17107
ENSMUSG00000024335	1.0502
ENSMUSG00000024349	0.960618
ENSMUSG00000024352	1.47388
ENSMUSG00000024359	0.786292
ENSMUSG00000024360	0.811781
ENSMUSG00000024369	1.19443
ENSMUSG00000024370	0.912274
ENSMUSG00000024381	2.32579
ENSMUSG00000024382	1.36717
ENSMUSG00000024387	1.09893
ENSMUSG00000024392	0.698558
ENSMUSG00000024393	0.256411
ENSMUSG00000024399	1.60948
ENSMUSG00000024400	0.599387
ENSMUSG00000024404	1.03321
ENSMUSG00000024406	1.08715
ENSMUSG00000024410	0.78855
ENSMUSG00000024423	1.45843
ENSMUSG00000024425	0.880935
ENSMUSG00000024426	3.8889
ENSMUSG00000024427	1.37211
ENSMUSG00000024429	0.808637
ENSMUSG00000024430	1.20015
ENSMUSG00000024454	0.846427
ENSMUSG00000024456	1.2034
ENSMUSG00000024457	1.16793
ENSMUSG00000024462	0.370834
ENSMUSG00000024474	0.461742
ENSMUSG00000024480	1.75789
ENSMUSG00000024483	1.03911
ENSMUSG00000024493	0.9771
ENSMUSG00000024498	0.604308
ENSMUSG00000024501	1.48162
ENSMUSG00000024507	0.548844
ENSMUSG00000024513	1.03518
ENSMUSG00000024515	1.59399
ENSMUSG00000024518	2.47568
ENSMUSG00000024521	0.330119
ENSMUSG00000024526	1.05653
ENSMUSG00000024527	0.520943
ENSMUSG00000024528	2.09521
ENSMUSG00000024537	0.595517
ENSMUSG00000024538	1.92918
ENSMUSG00000024539	2.50881
ENSMUSG00000024542	0.707673
ENSMUSG00000024560	0.634569
ENSMUSG00000024561	1.47049
ENSMUSG00000024563	0.564596
ENSMUSG00000024576	1.56099
ENSMUSG00000024580	0.566176
ENSMUSG00000024581	2.11691
ENSMUSG00000024583	0.522903
ENSMUSG00000024587	1.50523
ENSMUSG00000024589	0.344241
ENSMUSG00000024590	0.868666
ENSMUSG00000024597	0.542319
ENSMUSG00000024603	0.644196
ENSMUSG00000024608	1.51909
ENSMUSG00000024613	0.400371
ENSMUSG00000024619	1.82853
ENSMUSG00000024620	0.567733
ENSMUSG00000024621	0.547885
ENSMUSG00000024622	0.671642
ENSMUSG00000024639	0.422477
ENSMUSG00000024640	1.33716
ENSMUSG00000024642	1.85462
ENSMUSG00000024644	0.556012
ENSMUSG00000024646	0.927443
ENSMUSG00000024654	0.685869
ENSMUSG00000024659	2.03342
ENSMUSG00000024660	0.618638
ENSMUSG00000024661	0.953126
ENSMUSG00000024663	1.82143
ENSMUSG00000024695	1.16876
ENSMUSG00000024696	3.3968
ENSMUSG00000024712	0.743778
ENSMUSG00000024731	1.54426
ENSMUSG00000024735	2.53476
ENSMUSG00000024740	0.711928
ENSMUSG00000024742	0.42796
ENSMUSG00000024743	0.687536
ENSMUSG00000024750	1.17199
ENSMUSG00000024758	1.28238
ENSMUSG00000024764	0.836613
ENSMUSG00000024767	0.743073
ENSMUSG00000024769	1.1231
ENSMUSG00000024772	0.951759
ENSMUSG00000024777	0.951278
ENSMUSG00000024782	1.21709
ENSMUSG00000024785	0.74981
ENSMUSG00000024789	1.19256
ENSMUSG00000024790	1.83945
ENSMUSG00000024791	2.00873
ENSMUSG00000024792	1.57276
ENSMUSG00000024795	0.674418
ENSMUSG00000024797	2.68086
ENSMUSG00000024805	1.65546
ENSMUSG00000024807	0.984819
ENSMUSG00000024812	0.627614
ENSMUSG00000024824	0.886869
ENSMUSG00000024826	0.995035
ENSMUSG00000024827	0.856238
ENSMUSG00000024831	1.0797
ENSMUSG00000024833	0.505727
ENSMUSG00000024835	0.813057
ENSMUSG00000024837	1.94773
ENSMUSG00000024847	1.46002
ENSMUSG00000024851	3.80814
ENSMUSG00000024854	0.934954
ENSMUSG00000024855	1.27757
ENSMUSG00000024858	1.404
ENSMUSG00000024862	1.15387
ENSMUSG00000024866	1.91497
ENSMUSG00000024867	1.22225
ENSMUSG00000024870	0.709598
ENSMUSG00000024875	1.27449
ENSMUSG00000024878	1.43922
ENSMUSG00000024892	2.54006
ENSMUSG00000024900	1.22335
ENSMUSG00000024902	1.01271
ENSMUSG00000024906	2.33172
ENSMUSG00000024908	0.320445
ENSMUSG00000024911	1.25252
ENSMUSG00000024913	0.231238
ENSMUSG00000024914	1.29523
ENSMUSG00000024924	0.959211
ENSMUSG00000024926	1.50636
ENSMUSG00000024927	1.30287
ENSMUSG00000024935	0.803127
ENSMUSG00000024939	1.28525
ENSMUSG00000024940	0.768429
ENSMUSG00000024941	0.694131
ENSMUSG00000024942	0.414662
ENSMUSG00000024943	0.841907
ENSMUSG00000024944	0.990838
ENSMUSG00000024947	0.95353
ENSMUSG00000024949	0.343316
ENSMUSG00000024952	0.825176
ENSMUSG00000024953	1.72609
ENSMUSG00000024955	0.524393
ENSMUSG00000024959	2.58225
ENSMUSG00000024960	0.574435
ENSMUSG00000024962	0.74677
ENSMUSG00000024966	1.17883
ENSMUSG00000024968	1.60579
ENSMUSG00000024969	1.5911
ENSMUSG00000024974	0.70907
ENSMUSG00000024975	1.88159
ENSMUSG00000024976	1.02732
ENSMUSG00000024978	0.389668
ENSMUSG00000024982	1.27821
ENSMUSG00000024983	0.628395
ENSMUSG00000024985	0.530567
ENSMUSG00000024986	1.49649
ENSMUSG00000024989	3.38089
ENSMUSG00000024991	0.296168
ENSMUSG00000024997	0.767434
ENSMUSG00000024998	0.613642
ENSMUSG00000024999	0.273599
ENSMUSG00000025001	0.264553
ENSMUSG00000025006	0.493178
ENSMUSG00000025007	0.90219
ENSMUSG00000025008	1.14288
ENSMUSG00000025025	0.99577
ENSMUSG00000025026	1.1545
ENSMUSG00000025027	0.831739
ENSMUSG00000025034	0.630056
ENSMUSG00000025035	1.46704
ENSMUSG00000025037	0.669479
ENSMUSG00000025040	2.92299
ENSMUSG00000025041	1.17424
ENSMUSG00000025047	0.230227
ENSMUSG00000025049	0.735139
ENSMUSG00000025050	1.55959
ENSMUSG00000025056	1.95361
ENSMUSG00000025059	0.990251
ENSMUSG00000025060	0.679785
ENSMUSG00000025066	1.47078
ENSMUSG00000025068	1.76184
ENSMUSG00000025076	0.834798
ENSMUSG00000025078	0.929494
ENSMUSG00000025085	1.12268
ENSMUSG00000025092	1.74153
ENSMUSG00000025103	0.692078
ENSMUSG00000025130	0.694208
ENSMUSG00000025132	0.588321
[truncated: 3,555 more rows]

## Sheet: Supplmental Table 8
Supplemental Table 8: Mean expression levels, variance, and F* values based on non-single cell RNA-seq data from G1 ES mouse cells for genes with gene expression levels in the single-cell mouse data and PPI hub scores.
gene	gene expression levels	variance	F*
ENSMUSG00000000001	64.4611	0.188968	0.12281
ENSMUSG00000000028	30.1003	0.999323	0.878378
ENSMUSG00000000078	6.26659	0.210157	0.344146
ENSMUSG00000000085	1.23687	0.452149	1.40893
ENSMUSG00000000088	355.255	5.78589	1.91127
ENSMUSG00000000120	8.67578	0.952187	1.37058
ENSMUSG00000000127	12.4589	0.916693	1.14312
ENSMUSG00000000134	12.1205	0.456104	0.575006
ENSMUSG00000000142	3.2901	0.634618	1.34171
ENSMUSG00000000149	14.7097	0.447891	0.522929
ENSMUSG00000000168	24.8791	1.27328	1.20699
ENSMUSG00000000171	113.611	2.10829	1.09444
ENSMUSG00000000184	8.94086	0.189566	0.269626
ENSMUSG00000000275	58.1728	1.89164	1.28044
ENSMUSG00000000282	2.96615	0.0974497	0.214671
ENSMUSG00000000301	2.70267	0.947948	2.16669
ENSMUSG00000000303	75.4052	1.04074	0.635605
ENSMUSG00000000305	0.541093	0.369562	1.59829
ENSMUSG00000000308	8.47681	1.27502	1.85223
ENSMUSG00000000317	3.90146	0.420994	0.831905
ENSMUSG00000000325	5.14184	0.270737	0.479524
ENSMUSG00000000326	3.68003	0.81557	1.64938
ENSMUSG00000000340	13.6793	0.559433	0.67224
ENSMUSG00000000346	15.9364	1.49944	1.69593
ENSMUSG00000000355	50.0241	1.25062	0.898736
ENSMUSG00000000365	12.5407	0.716688	0.891396
ENSMUSG00000000378	23.9128	0.537714	0.517788
ENSMUSG00000000399	98.4955	1.84865	1.01555
ENSMUSG00000000409	11.7443	0.96245	1.22862
ENSMUSG00000000441	48.7754	1.49835	1.08761
ENSMUSG00000000486	68.3417	2.29854	1.4596
ENSMUSG00000000489	0.53897	0.504197	2.18396
ENSMUSG00000000530	0.878349	0.228606	0.815899
ENSMUSG00000000531	5.33389	0.88076	1.53747
ENSMUSG00000000532	9.69719	0.827854	1.14018
ENSMUSG00000000538	2.37572	0.60022	1.44386
ENSMUSG00000000555	12.0236	0.840854	1.06344
ENSMUSG00000000561	79.1818	0.365669	0.219037
ENSMUSG00000000563	203.469	3.29273	1.35667
ENSMUSG00000000568	46.7089	1.63934	1.21055
ENSMUSG00000000581	30.7026	1.83997	1.60463
ENSMUSG00000000600	8.76858	0.275809	0.39533
ENSMUSG00000000627	0.382819	0.334412	1.65895
ENSMUSG00000000628	64.7869	2.46678	1.59996
ENSMUSG00000000631	16.5216	1.43638	1.60154
ENSMUSG00000000708	24.4367	1.0594	1.01141
ENSMUSG00000000711	9.05006	1.06556	1.5083
ENSMUSG00000000730	60.7478	0.422545	0.281149
ENSMUSG00000000731	1.86142	0.625556	1.65764
ENSMUSG00000000732	2.03905	0.509621	1.30249
ENSMUSG00000000740	538.466	2.19859	0.61586
ENSMUSG00000000743	18.8921	1.27501	1.34801
ENSMUSG00000000751	168.919	1.31325	0.58252
ENSMUSG00000000759	12.9679	0.459502	0.563975
ENSMUSG00000000782	7.58045	1.20178	1.82493
ENSMUSG00000000787	298.818	1.71159	0.605537
ENSMUSG00000000826	16.7146	0.199525	0.221445
ENSMUSG00000000827	28.3347	1.34375	1.20977
ENSMUSG00000000838	33.1013	2.35655	1.99475
ENSMUSG00000000881	7.7847	0.396338	0.59554
ENSMUSG00000000901	6.35556	0.291295	0.474356
ENSMUSG00000000902	39.0114	0.537977	0.426664
ENSMUSG00000000915	4.4875	0.330088	0.617063
ENSMUSG00000000916	13.0709	0.795036	0.972739
ENSMUSG00000000942	0.226524	0.314759	1.92257
ENSMUSG00000000957	9.23057	0.731826	1.02782
ENSMUSG00000000958	60.0685	0.256439	0.171389
ENSMUSG00000000976	6.3579	0.724841	1.18019
ENSMUSG00000001016	106.7	1.49055	0.793256
ENSMUSG00000001017	62.2099	1.29501	0.853571
ENSMUSG00000001018	8.07169	0.497054	0.736233
ENSMUSG00000001025	45.761	2.3993	1.78619
ENSMUSG00000001034	9.46638	0.83896	1.16656
ENSMUSG00000001036	8.38035	0.940132	1.37195
ENSMUSG00000001039	27.3021	2.09312	1.91237
ENSMUSG00000001053	22.7084	0.743326	0.730599
ENSMUSG00000001056	209.579	1.80959	0.736891
ENSMUSG00000001062	0.835728	0.30049	1.09381
ENSMUSG00000001065	1.42687	0.0609287	0.1794
ENSMUSG00000001082	8.87288	0.370481	0.528545
ENSMUSG00000001089	24.3458	0.393158	0.375905
ENSMUSG00000001098	9.15401	0.909258	1.28124
ENSMUSG00000001105	40.2707	1.62018	1.26887
ENSMUSG00000001120	3.94726	0.794258	1.56225
ENSMUSG00000001127	23.4437	0.632072	0.61345
ENSMUSG00000001151	21.9302	0.33835	0.337187
ENSMUSG00000001156	0.811175	0.241157	0.888276
ENSMUSG00000001157	14.2645	1.25133	1.47888
ENSMUSG00000001173	6.31812	0.50521	0.824633
ENSMUSG00000001228	120.204	2.83907	1.4412
ENSMUSG00000001229	5.71373	0.673914	1.14474
ENSMUSG00000001247	10.475	0.569455	0.760663
ENSMUSG00000001248	4.572	0.41417	0.768541
ENSMUSG00000001270	33.0254	1.0232	0.866897
ENSMUSG00000001280	47.2189	2.18233	1.60459
ENSMUSG00000001288	35.4263	1.28203	1.05638
ENSMUSG00000001289	94.07	3.28144	1.8358
ENSMUSG00000001305	121.07	2.6994	1.3664
ENSMUSG00000001313	7.9248	1.38383	2.0647
ENSMUSG00000001333	0.892826	0.676474	2.39875
ENSMUSG00000001334	0.559936	0.606198	2.58635
ENSMUSG00000001403	50.1566	1.18292	0.849192
ENSMUSG00000001416	390.799	3.09811	0.985435
ENSMUSG00000001419	3.5817	0.549048	1.12236
ENSMUSG00000001424	80.4566	1.81857	1.08245
ENSMUSG00000001435	34.9966	1.56687	1.29735
ENSMUSG00000001440	240.056	3.23882	1.24977
ENSMUSG00000001441	42.3826	1.77034	1.35865
ENSMUSG00000001473	23.3777	0.583318	0.566765
ENSMUSG00000001493	0.771123	0.453473	1.70419
ENSMUSG00000001507	18.9673	0.755732	0.797746
ENSMUSG00000001517	7.73851	0.432502	0.651416
ENSMUSG00000001521	7.1451	0.531118	0.825656
ENSMUSG00000001524	20.1249	1.9381	1.99835
ENSMUSG00000001525	364.418	5.27149	1.72385
ENSMUSG00000001542	25.4673	0.851052	0.799304
ENSMUSG00000001552	18.3119	0.997021	1.06723
ENSMUSG00000001555	6.77523	0.732903	1.16361
ENSMUSG00000001558	0.333226	0.380343	1.9935
ENSMUSG00000001569	27.0383	0.964652	0.884747
ENSMUSG00000001627	76.5786	3.08678	1.87366
ENSMUSG00000001630	7.70148	0.551804	0.832684
ENSMUSG00000001632	11.278	1.15693	1.5008
ENSMUSG00000001642	29.2682	1.84193	1.6371
ENSMUSG00000001663	0.894402	0.313152	1.10965
ENSMUSG00000001665	1.87742	0.3112	0.821842
ENSMUSG00000001666	35.316	1.39561	1.15139
ENSMUSG00000001674	57.5455	2.33392	1.58662
ENSMUSG00000001729	15.5082	1.27187	1.45416
ENSMUSG00000001751	0.635858	0.401933	1.63054
ENSMUSG00000001761	7.54964	0.560998	0.85327
ENSMUSG00000001767	33.9572	1.73278	1.45197
ENSMUSG00000001774	120.133	3.41418	1.73355
ENSMUSG00000001783	80.5737	1.93267	1.1497
ENSMUSG00000001785	49.6454	1.18959	0.857461
ENSMUSG00000001794	98.665	1.95588	1.07372
ENSMUSG00000001833	143.237	2.4647	1.16715
ENSMUSG00000001844	7.62883	0.638135	0.966585
ENSMUSG00000001847	63.0667	1.9263	1.2628
ENSMUSG00000001855	10.5649	0.629831	0.838466
ENSMUSG00000001864	2.60397	0.614792	1.42609
ENSMUSG00000001870	0.645385	0.309023	1.24626
ENSMUSG00000001891	20.7163	0.0703544	0.0717135
ENSMUSG00000001910	41.1463	1.01383	0.787251
ENSMUSG00000001918	20.2607	1.43436	1.47502
ENSMUSG00000001924	111.297	1.57362	0.823579
ENSMUSG00000001930	0.616531	0.117557	0.482773
ENSMUSG00000001964	27.6078	1.24259	1.13029
ENSMUSG00000001985	4.76846	0.117756	0.214894
ENSMUSG00000001999	9.75987	0.351903	0.483428
ENSMUSG00000002010	53.6257	1.91946	1.34188
ENSMUSG00000002014	44.9028	1.73257	1.29956
ENSMUSG00000002015	97.5728	1.60256	0.883652
ENSMUSG00000002017	26.4412	1.49339	1.38187
ENSMUSG00000002028	6.34954	0.279603	0.455487
ENSMUSG00000002031	8.45233	0.943683	1.37247
ENSMUSG00000002052	40.7914	1.58287	1.23335
ENSMUSG00000002055	26.4552	0.510875	0.472625
ENSMUSG00000002059	6.39757	0.980624	1.59272
ENSMUSG00000002064	22.4507	1.07995	1.06628
ENSMUSG00000002068	174.73	0.696473	0.30482
ENSMUSG00000002076	16.1331	0.886936	0.998295
ENSMUSG00000002083	4.94445	1.15599	2.07949
ENSMUSG00000002102	123.561	2.60298	1.307
ENSMUSG00000002107	0.449068	0.367691	1.71218
ENSMUSG00000002109	3.41074	0.89959	1.87495
ENSMUSG00000002129	33.0301	0.774356	0.656028
ENSMUSG00000002147	6.31198	0.700341	1.14358
ENSMUSG00000002190	13.1846	0.884741	1.07879
ENSMUSG00000002204	0.532118	0.411704	1.79239
ENSMUSG00000002205	9.90722	1.6171	2.20833
ENSMUSG00000002221	14.6708	0.69189	0.808656
ENSMUSG00000002227	16.8546	0.8215	0.908741
ENSMUSG00000002233	25.7461	1.10199	1.03053
ENSMUSG00000002250	2.31772	0.477226	1.1593
ENSMUSG00000002257	10.5726	1.12222	1.49354
ENSMUSG00000002265	4.06977	0.362035	0.703519
ENSMUSG00000002297	77.6628	1.12423	0.678606
ENSMUSG00000002307	27.0684	1.8286	1.67639
ENSMUSG00000002319	24.1449	0.843541	0.809179
ENSMUSG00000002324	4.10759	0.306887	0.59417
ENSMUSG00000002325	5.32592	1.01367	1.77052
ENSMUSG00000002329	11.9586	1.04247	1.32127
ENSMUSG00000002365	3.33572	0.922606	1.93995
ENSMUSG00000002379	14.5305	1.08963	1.27838
ENSMUSG00000002393	16.7187	1.85478	2.05835
ENSMUSG00000002395	46.7599	0.427784	0.315756
ENSMUSG00000002413	14.0484	1.16633	1.3868
ENSMUSG00000002416	65.3619	4.31961	2.79191
ENSMUSG00000002428	22.6835	0.852048	0.837825
ENSMUSG00000002455	50.6216	2.57523	1.84195
ENSMUSG00000002458	11.1225	0.777591	1.01428
ENSMUSG00000002477	288.097	5.78693	2.07721
ENSMUSG00000002486	4.26673	0.934977	1.78315
ENSMUSG00000002489	8.21374	0.267056	0.392834
ENSMUSG00000002496	8.10153	0.659608	0.975578
ENSMUSG00000002524	87.9935	2.73231	1.5696
ENSMUSG00000002546	6.11425	0.721208	1.19261
ENSMUSG00000002550	8.97147	0.897737	1.27515
ENSMUSG00000002578	0.334833	0.458686	2.39954
ENSMUSG00000002603	2.74895	0.55709	1.26478
ENSMUSG00000002658	41.8345	2.42406	1.86997
ENSMUSG00000002660	36.118	1.53246	1.25309
ENSMUSG00000002679	48.5626	3.0804	2.23986
ENSMUSG00000002688	0.106455	0.314145	2.58858
ENSMUSG00000002718	135.572	3.46639	1.67767
ENSMUSG00000002728	45.3867	0.839424	0.62696
ENSMUSG00000002731	6.91765	0.73256	1.15351
ENSMUSG00000002741	55.4148	2.21285	1.52699
ENSMUSG00000002748	48.6953	1.41633	1.02874
ENSMUSG00000002763	7.14713	1.15016	1.78779
ENSMUSG00000002767	49.4361	1.44544	1.04362
ENSMUSG00000002769	0.329266	0.454596	2.39401
ENSMUSG00000002771	0.0324294	0.0391202	0.516429
ENSMUSG00000002799	3.75518	0.810539	1.62612
ENSMUSG00000002812	12.6213	0.303772	0.376864
ENSMUSG00000002814	7.61467	0.330056	0.500306
ENSMUSG00000002833	39.2297	1.87959	1.48739
ENSMUSG00000002835	39.6868	0.974932	0.767965
ENSMUSG00000002870	68.5095	1.04125	0.660563
ENSMUSG00000002881	6.73702	0.929455	1.47898
ENSMUSG00000002900	16.5247	0.801944	0.894089
ENSMUSG00000002948	10.0053	0.16929	0.230283
ENSMUSG00000002957	26.4685	0.942667	0.871917
ENSMUSG00000002963	4.858	0.793077	1.43666
ENSMUSG00000002968	10.5686	0.857838	1.14185
ENSMUSG00000002983	1.99506	0.994898	2.56485
ENSMUSG00000002984	74.0269	1.00651	0.619214
ENSMUSG00000002985	59.6562	2.69036	1.803
ENSMUSG00000002997	0.866763	0.799513	2.86853
ENSMUSG00000003031	17.5659	0.859732	0.935574
ENSMUSG00000003032	46.6275	0.342607	0.253169
ENSMUSG00000003033	9.59937	1.10585	1.52919
ENSMUSG00000003037	34.3888	0.948649	0.790944
ENSMUSG00000003068	30.6068	1.4106	1.23171
ENSMUSG00000003070	1.81712	0.740013	1.97975
ENSMUSG00000003072	55.8702	0.853831	0.587282
ENSMUSG00000003099	28.5308	0.740228	0.664603
ENSMUSG00000003119	40.0707	1.08397	0.850606
ENSMUSG00000003123	1.69272	0.699482	1.92468
ENSMUSG00000003131	25.0184	0.850678	0.804606
ENSMUSG00000003154	0.997334	0.302877	1.02787
ENSMUSG00000003161	7.44121	1.28464	1.96515
ENSMUSG00000003184	7.15082	0.177666	0.276105
ENSMUSG00000003199	12.5197	0.493198	0.613834
ENSMUSG00000003200	20.8184	0.979527	0.996504
ENSMUSG00000003226	78.4086	2.27493	1.368
ENSMUSG00000003228	1.94026	0.0935249	0.243785
ENSMUSG00000003234	11.9536	0.208874	0.264777
ENSMUSG00000003269	11.4347	1.24923	1.61169
ENSMUSG00000003283	8.65892	0.9187	1.3234
ENSMUSG00000003308	7.64823	0.149883	0.226799
ENSMUSG00000003309	11.591	0.770832	0.989144
ENSMUSG00000003316	36.5527	1.16208	0.945734
ENSMUSG00000003344	8.27159	0.368654	0.540777
ENSMUSG00000003352	2.51555	0.645072	1.51696
ENSMUSG00000003363	6.67775	0.899358	1.43611
ENSMUSG00000003378	0.595299	0.157992	0.657906
ENSMUSG00000003380	26.9559	2.10365	1.93174
ENSMUSG00000003382	4.57153	0.1062	0.197074
ENSMUSG00000003402	56.1689	1.26129	0.865708
ENSMUSG00000003410	3.35188	0.412365	0.865414
ENSMUSG00000003411	0.196299	0.199191	1.28776
ENSMUSG00000003421	15.113	1.40922	1.62777
ENSMUSG00000003423	14.9766	0.935778	1.08479
ENSMUSG00000003429	1041.25	11.2522	2.42675
ENSMUSG00000003435	44.9866	2.18564	1.63818
ENSMUSG00000003436	0.293936	0.191888	1.05705
ENSMUSG00000003437	29.9796	1.61257	1.41967
ENSMUSG00000003438	32.2799	1.32318	1.13124
ENSMUSG00000003444	3.48106	0.440866	0.911458
ENSMUSG00000003458	7.46919	0.593234	0.906141
ENSMUSG00000003464	16.6833	0.401346	0.44577
ENSMUSG00000003500	15.0343	0.759465	0.879064
ENSMUSG00000003518	4.27619	0.342339	0.652322
ENSMUSG00000003528	10.6655	1.13883	1.51038
ENSMUSG00000003534	2.66042	0.161706	0.371921
ENSMUSG00000003546	5.18525	0.145793	0.257366
ENSMUSG00000003559	9.93041	0.509537	0.695188
ENSMUSG00000003573	3.13976	0.369478	0.79577
ENSMUSG00000003575	0.587615	0.124239	0.520025
ENSMUSG00000003585	1.24147	0.489305	1.52247
ENSMUSG00000003604	38.8588	0.85965	0.68284
ENSMUSG00000003644	36.7957	1.139	0.92452
ENSMUSG00000003657	0.437059	0.373275	1.75697
ENSMUSG00000003660	72.3239	1.24966	0.775924
ENSMUSG00000003662	12.6435	0.434346	0.538481
ENSMUSG00000003721	10.9333	0.121857	0.160034
ENSMUSG00000003731	34.1287	0.402753	0.336812
ENSMUSG00000003752	4.32555	0.0888331	0.168502
ENSMUSG00000003778	30.5206	1.22687	1.07248
ENSMUSG00000003779	82.4739	2.57515	1.51781
ENSMUSG00000003808	60.0356	2.06392	1.3797
ENSMUSG00000003809	16.9858	0.873885	0.963722
ENSMUSG00000003810	7.29436	0.810944	1.25037
ENSMUSG00000003813	23.265	1.76167	1.71497
ENSMUSG00000003814	290.745	5.67932	2.0312
ENSMUSG00000003824	70.3961	2.75619	1.72977
ENSMUSG00000003849	8.99298	0.888466	1.26079
ENSMUSG00000003863	0.592934	0.450335	1.87823
ENSMUSG00000003865	4.07097	0.401302	0.779733
ENSMUSG00000003868	103.466	2.51002	1.35221
ENSMUSG00000003873	126.609	2.24269	1.11526
ENSMUSG00000003923	38.2653	1.10954	0.886727
ENSMUSG00000003934	2.15605	0.170165	0.425393
ENSMUSG00000003970	1730	8.98855	1.58509
ENSMUSG00000003992	1.4242	0.461659	1.36033
ENSMUSG00000004018	23.0683	0.836174	0.816749
ENSMUSG00000004040	28.0744	0.938118	0.847678
ENSMUSG00000004043	1.03524	0.515396	1.72342
ENSMUSG00000004044	21.9632	0.631737	0.629189
ENSMUSG00000004054	3.95376	0.418493	0.822608
ENSMUSG00000004056	7.83276	0.292893	0.43903
ENSMUSG00000004069	34.2771	0.557851	0.465714
ENSMUSG00000004071	5.41003	0.581412	1.00923
ENSMUSG00000004085	7.67513	0.72916	1.10181
ENSMUSG00000004098	0.322136	0.219032	1.16353
ENSMUSG00000004099	56.0915	2.1377	1.46805
ENSMUSG00000004100	61.2812	2.37301	1.57346
ENSMUSG00000004151	4.42732	0.685008	1.28742
ENSMUSG00000004207	36.9018	0.801547	0.649867
ENSMUSG00000004221	4.05449	0.231483	0.450498
ENSMUSG00000004263	1.55691	0.228253	0.649232
ENSMUSG00000004264	219.37	2.72287	1.0889
ENSMUSG00000004266	11.4193	0.97978	1.26473
ENSMUSG00000004268	227.486	4.37694	1.72535
ENSMUSG00000004356	41.0118	0.906376	0.704726
ENSMUSG00000004364	53.8368	1.43434	1.00118
ENSMUSG00000004393	31.9556	0.907077	0.778612
ENSMUSG00000004446	30.8815	0.590067	0.513411
ENSMUSG00000004451	22.301	0.965201	0.95551
ENSMUSG00000004460	43.2191	2.11767	1.61267
ENSMUSG00000004530	58.6884	2.06501	1.39291
ENSMUSG00000004535	99.7558	0.865919	0.473296
ENSMUSG00000004558	8.96856	1.42325	2.02185
ENSMUSG00000004565	16.3347	0.541448	0.606436
ENSMUSG00000004568	6.86729	0.255251	0.403091
ENSMUSG00000004610	72.5258	1.9375	1.20168
ENSMUSG00000004626	6.92979	0.78141	1.22958
ENSMUSG00000004631	5.57611	1.30341	2.23554
ENSMUSG00000004633	0.50122	0.414822	1.84931
ENSMUSG00000004637	2.25877	0.810342	1.98872
ENSMUSG00000004642	103.194	2.26417	1.22104
ENSMUSG00000004661	8.80304	0.708931	1.01457
ENSMUSG00000004665	2.90678	1.08824	2.41658
ENSMUSG00000004667	172.109	2.46642	1.08595
ENSMUSG00000004677	9.60214	0.480821	0.664811
ENSMUSG00000004771	25.9005	1.52304	1.4209
ENSMUSG00000004789	50.0708	2.14812	1.54314
ENSMUSG00000004798	0.587221	0.266535	1.11592
ENSMUSG00000004846	9.25367	0.0467436	0.0655846
ENSMUSG00000004849	26.7283	2.27364	2.09487
ENSMUSG00000004864	3.52954	0.181447	0.373076
ENSMUSG00000004865	77.0238	2.46721	1.49415
ENSMUSG00000004880	111.457	0.436133	0.228126
ENSMUSG00000004891	5.9946	0.589174	0.981935
ENSMUSG00000004897	165.291	4.24773	1.90046
ENSMUSG00000004929	40.4119	0.608184	0.475647
ENSMUSG00000004933	0.270558	0.395496	2.25143
ENSMUSG00000004934	10.7773	1.08658	1.43515
ENSMUSG00000004936	60.3002	1.87107	1.2486
ENSMUSG00000004937	24.4821	0.630504	0.601503
ENSMUSG00000004947	5.99941	0.346251	0.576889
ENSMUSG00000004951	178.504	4.76255	2.0668
ENSMUSG00000004961	0.518438	0.175347	0.771311
ENSMUSG00000004996	7.10293	0.889516	1.38606
ENSMUSG00000005034	13.4295	0.954038	1.15482
ENSMUSG00000005045	0.807613	0.436039	1.60891
ENSMUSG00000005054	36.1118	1.72271	1.40875
ENSMUSG00000005057	1.15962	0.661567	2.11488
ENSMUSG00000005069	25.5207	1.1524	1.08143
ENSMUSG00000005102	4.84369	0.440424	0.798765
ENSMUSG00000005103	41.3006	0.872225	0.676289
ENSMUSG00000005125	3.09273	0.426534	0.92417
ENSMUSG00000005142	5.36246	0.587918	1.02411
ENSMUSG00000005148	51.8698	1.2202	0.864368
ENSMUSG00000005161	97.7279	2.45683	1.35384
ENSMUSG00000005198	36.0443	1.67902	1.37404
ENSMUSG00000005204	166.397	3.48166	1.5536
ENSMUSG00000005251	3.86271	0.717955	1.42434
ENSMUSG00000005262	16.9591	1.70766	1.88439
ENSMUSG00000005299	11.1776	1.35144	1.75935
ENSMUSG00000005312	56.9523	0.175584	0.119855
ENSMUSG00000005320	0.239074	0.320863	1.9184
ENSMUSG00000005360	6.73897	0.613889	0.97673
ENSMUSG00000005370	254.078	3.24154	1.22299
ENSMUSG00000005371	17.8916	2.1597	2.33315
ENSMUSG00000005374	14.9997	0.621809	0.720387
ENSMUSG00000005378	21.0558	1.03471	1.04792
ENSMUSG00000005397	28.3	0.700119	0.630619
ENSMUSG00000005410	159.917	1.05599	0.478687
ENSMUSG00000005417	14.022	0.0237841	0.0283011
ENSMUSG00000005442	6.20406	0.533906	0.87779
ENSMUSG00000005447	20.4864	1.72505	1.76617
ENSMUSG00000005469	18.7587	0.909374	0.964149
ENSMUSG00000005470	28.8147	1.3651	1.22084
ENSMUSG00000005481	195.298	2.31926	0.971237
ENSMUSG00000005483	20.7428	0.755123	0.76932
ENSMUSG00000005506	71.935	0.215866	0.13432
ENSMUSG00000005510	33.1988	1.9767	1.67126
ENSMUSG00000005514	18.7585	1.0842	1.14951
ENSMUSG00000005533	1.86414	0.463951	1.22869
ENSMUSG00000005534	3.0724	0.329069	0.714859
ENSMUSG00000005553	0.0825768	0.0579035	0.527681
ENSMUSG00000005566	360.915	1.17425	0.385469
ENSMUSG00000005575	34.9091	0.913912	0.757459
ENSMUSG00000005609	25.0771	1.34617	1.27208
ENSMUSG00000005610	221.79	5.096	2.02909
ENSMUSG00000005615	5.44258	0.973139	1.68519
ENSMUSG00000005621	2.28192	0.344234	0.841403
ENSMUSG00000005625	123.03	1.83924	0.925091
ENSMUSG00000005656	46.5558	1.29184	0.955185
ENSMUSG00000005672	20.4094	1.0921	1.1198
ENSMUSG00000005682	9.45051	0.349938	0.486908
ENSMUSG00000005683	81.4433	2.36274	1.39957
ENSMUSG00000005687	129.715	1.28742	0.634099
ENSMUSG00000005698	64.0609	2.24344	1.46162
ENSMUSG00000005699	4.80198	0.363866	0.662184
ENSMUSG00000005718	7.74129	0.652012	0.981892
ENSMUSG00000005732	341.991	4.68161	1.57
ENSMUSG00000005779	257.613	2.13213	0.800027
ENSMUSG00000005802	2.99276	0.803274	1.76327
ENSMUSG00000005804	10.4376	0.918084	1.22809
ENSMUSG00000005813	50.2107	0.551477	0.395725
ENSMUSG00000005873	4.48761	0.575864	1.0765
ENSMUSG00000005881	27.7517	1.50741	1.36835
ENSMUSG00000005886	4.31484	0.435248	0.826406
ENSMUSG00000005893	12.6555	0.971008	1.20336
ENSMUSG00000005897	1.39435	0.527745	1.56818
ENSMUSG00000005899	16.7954	0.492912	0.546019
ENSMUSG00000005907	5.99474	0.889516	1.48248
ENSMUSG00000005936	21.2419	1.05522	1.06497
ENSMUSG00000005958	4.84132	0.253443	0.459741
ENSMUSG00000005968	1.92805	0.605112	1.58126
ENSMUSG00000005973	61.9631	1.33422	0.880803
ENSMUSG00000005981	68.2736	1.12686	0.715852
ENSMUSG00000006005	116.293	1.32931	0.683704
ENSMUSG00000006024	17.7567	0.799029	0.865799
ENSMUSG00000006058	66.3316	2.33678	1.50155
ENSMUSG00000006095	59.4224	1.66826	1.11976
ENSMUSG00000006134	20.1205	1.27153	1.31118
ENSMUSG00000006169	37.0864	1.29173	1.04522
ENSMUSG00000006205	6.90754	0.511739	0.806267
ENSMUSG00000006215	6.36142	0.256204	0.417061
ENSMUSG00000006219	39.4498	1.10692	0.874008
ENSMUSG00000006273	49.7019	0.645193	0.464846
ENSMUSG00000006276	15.3697	1.05267	1.20783
ENSMUSG00000006304	91.8906	0.508586	0.287185
ENSMUSG00000006307	6.59953	0.661845	1.0618
ENSMUSG00000006333	916.718	6.88067	1.56081
ENSMUSG00000006335	15.2522	1.0162	1.16953
ENSMUSG00000006356	14.9792	1.25336	1.45285
ENSMUSG00000006369	5.01726	0.558839	0.999475
ENSMUSG00000006373	40.2623	0.474119	0.371343
ENSMUSG00000006386	0.624249	0.153689	0.628048
ENSMUSG00000006392	35.6931	1.07786	0.885506
ENSMUSG00000006395	1.09652	0.511061	1.6704
ENSMUSG00000006398	161.425	0.260542	0.117667
ENSMUSG00000006418	24.1408	1.00981	0.968741
ENSMUSG00000006435	2.49485	0.33767	0.796675
ENSMUSG00000006445	45.4483	1.30285	0.972565
ENSMUSG00000006457	2.62878	0.575845	1.33073
ENSMUSG00000006464	0.684411	0.0795659	0.313498
ENSMUSG00000006498	113.984	2.87422	1.4901
ENSMUSG00000006519	4.89003	1.22665	2.2163
ENSMUSG00000006567	0.729531	0.212785	0.817439
ENSMUSG00000006585	47.352	1.2544	0.92129
ENSMUSG00000006589	84.6941	1.07622	0.627682
ENSMUSG00000006599	55.0204	1.42223	0.984205
ENSMUSG00000006649	7.03386	0.254029	0.397368
ENSMUSG00000006651	7.2108	0.785975	1.21742
ENSMUSG00000006676	25.9843	0.473224	0.440922
ENSMUSG00000006678	66.0889	0.286152	0.18414
ENSMUSG00000006699	124.113	1.96273	0.983781
ENSMUSG00000006705	7.36809	0.504328	0.774513
ENSMUSG00000006715	184.251	1.74858	0.749356
ENSMUSG00000006717	24.694	0.189715	0.180371
ENSMUSG00000006728	234.659	1.87974	0.731911
ENSMUSG00000006740	72.9531	1.95548	1.21001
ENSMUSG00000006782	8.84051	0.861314	1.23057
ENSMUSG00000006818	35.8426	1.06718	0.87528
ENSMUSG00000006906	0.734379	0.318695	1.2211
ENSMUSG00000006920	6.76966	0.800611	1.27152
ENSMUSG00000006930	24.9563	1.21171	1.14721
ENSMUSG00000006932	240.204	1.89715	0.731881
ENSMUSG00000006958	0.957314	0.294591	1.01612
ENSMUSG00000006998	145.339	4.06197	1.91245
ENSMUSG00000007021	1.30728	0.234398	0.714541
ENSMUSG00000007029	35.6908	0.289469	0.237817
ENSMUSG00000007035	0.119925	0.312826	2.45877
ENSMUSG00000007038	1.90582	0.50248	1.31912
ENSMUSG00000007041	27.6594	1.66886	1.5169
ENSMUSG00000007050	81.0427	3.36184	1.99529
ENSMUSG00000007080	21.8116	0.811585	0.810536
ENSMUSG00000007207	2.36472	0.654804	1.57806
ENSMUSG00000007338	52.6236	1.83987	1.2959
ENSMUSG00000007411	41.2062	0.788068	0.611592
ENSMUSG00000007458	88.6873	0.858291	0.491521
ENSMUSG00000007564	56.4235	0.971008	0.665275
ENSMUSG00000007589	19.6225	1.78213	1.85605
ENSMUSG00000007613	15.5907	0.358739	0.409292
ENSMUSG00000007617	15.0174	1.28258	1.48522
ENSMUSG00000007656	149.809	4.15202	1.9315
ENSMUSG00000007659	10.8933	0.571995	0.752284
ENSMUSG00000007670	41.6562	0.895189	0.691739
ENSMUSG00000007739	406.338	0.867388	0.271663
ENSMUSG00000007815	137.045	2.53917	1.22366
ENSMUSG00000007817	1.92366	0.584293	1.52823
ENSMUSG00000007833	9.7795	0.761654	1.04549
ENSMUSG00000007836	134.388	4.59271	2.23054
ENSMUSG00000007837	1.29837	0.692761	2.11756
ENSMUSG00000007850	247.975	0.18803	0.0716282
ENSMUSG00000007872	20.1353	0.630168	0.649627
ENSMUSG00000007880	15.5255	1.58718	1.81385
ENSMUSG00000007891	47.4233	0.925368	0.679227
ENSMUSG00000007892	1465.69	1.79566	0.338171
ENSMUSG00000007950	5.58235	0.739353	1.26754
ENSMUSG00000007987	5.79482	0.130542	0.220509
ENSMUSG00000007989	3.8761	0.838998	1.66219
ENSMUSG00000008035	12.5053	1.1304	1.40754
ENSMUSG00000008036	55.3119	2.11792	1.46256
ENSMUSG00000008090	2.16065	0.401012	1.00164
ENSMUSG00000008153	3.61462	0.305837	0.622926
ENSMUSG00000008200	24.2482	0.515559	0.49372
ENSMUSG00000008206	7.58723	0.882873	1.34019
ENSMUSG00000008305	12.4909	0.972572	1.21157
ENSMUSG00000008348	2.6522	1.1808	2.71916
ENSMUSG00000008373	39.7392	1.45892	1.14861
ENSMUSG00000008384	8.09522	0.918685	1.35918
ENSMUSG00000008393	10.5458	0.129727	0.172824
ENSMUSG00000008475	44.2174	1.06289	0.802128
ENSMUSG00000008489	19.4425	1.69778	1.77467
ENSMUSG00000008540	0.477054	0.422139	1.91917
ENSMUSG00000008575	8.20043	0.410371	0.604037
ENSMUSG00000008601	1.45876	0.567764	1.65715
ENSMUSG00000008604	43.3843	1.01797	0.77404
ENSMUSG00000008668	1775.44	11.8124	2.06176
ENSMUSG00000008682	412.815	9.88363	3.07617
ENSMUSG00000008683	52.3228	1.844	1.30176
ENSMUSG00000008690	51.449	0.707303	0.502662
ENSMUSG00000008730	14.1698	0.9485	1.12395
ENSMUSG00000008763	14.1044	1.2683	1.50567
ENSMUSG00000008855	4.89121	0.405082	0.731829
ENSMUSG00000008859	28.2908	1.57016	1.41447
ENSMUSG00000008892	43.8554	0.440649	0.333627
ENSMUSG00000008958	15.6105	0.808267	0.921705
ENSMUSG00000008976	57.5603	1.75455	1.19264
ENSMUSG00000008999	0.69346	0.135293	0.530299
ENSMUSG00000009013	88.2591	1.10699	0.635159
ENSMUSG00000009073	39.8171	1.82595	1.43645
ENSMUSG00000009079	153.949	0.954334	0.43918
ENSMUSG00000009090	15.8864	0.937628	1.06182
ENSMUSG00000009293	12.7807	0.298489	0.368471
ENSMUSG00000009376	1.00224	0.427207	1.44699
ENSMUSG00000009406	5.02421	0.773382	1.38242
ENSMUSG00000009418	4.5992	0.226012	0.418406
ENSMUSG00000009470	98.8047	2.38472	1.30841
ENSMUSG00000009555	17.7798	1.50464	1.62953
ENSMUSG00000009569	1.85614	0.535671	1.42105
ENSMUSG00000009575	104.846	2.2213	1.1904
ENSMUSG00000009621	3.51498	0.60095	1.23765
ENSMUSG00000009630	61.98	0.533356	0.352064
ENSMUSG00000009640	20.112	0.718413	0.740938
ENSMUSG00000009647	7.12393	0.260461	0.405379
ENSMUSG00000009670	8.70829	1.21709	1.74929
ENSMUSG00000009681	4.06395	0.674428	1.31132
ENSMUSG00000009731	0.864193	0.305285	1.09661
ENSMUSG00000009733	3.85603	0.642298	1.27512
ENSMUSG00000009739	0.363686	0.0852754	0.431721
ENSMUSG00000009741	31.6123	1.36142	1.17362
ENSMUSG00000009772	3.79974	0.609427	1.21694
ENSMUSG00000009863	107.546	2.82008	1.49613
ENSMUSG00000009900	0.390747	0.511268	2.51577
ENSMUSG00000009907	71.2945	0.260813	0.162865
ENSMUSG00000009927	1156.49	17.3538	3.59009
ENSMUSG00000009995	6.12551	0.902674	1.49159
ENSMUSG00000010045	7.00049	0.827055	1.29617
ENSMUSG00000010067	15.1844	0.875138	1.00897
ENSMUSG00000010095	83.1613	1.70665	1.0026
ENSMUSG00000010097	61.282	1.75691	1.16494
ENSMUSG00000010110	14.5227	1.31468	1.54275
ENSMUSG00000010142	0.393259	0.0867551	0.425807
ENSMUSG00000010205	14.2897	0.254501	0.300572
ENSMUSG00000010358	1.27176	0.783576	2.41489
ENSMUSG00000010376	182.689	0.63319	0.272272
ENSMUSG00000010392	9.50622	0.651323	0.904149
ENSMUSG00000010453	12.4492	1.14911	1.43338
ENSMUSG00000010517	44.4378	0.907467	0.683483
ENSMUSG00000010554	69.463	1.46647	0.92523
ENSMUSG00000010592	4.90214	1.03759	1.87287
ENSMUSG00000010608	90.9359	1.83238	1.03899
ENSMUSG00000010609	3.42584	0.898796	1.87001
ENSMUSG00000010911	21.1626	1.71083	1.7292
ENSMUSG00000010914	22.8771	1.16954	1.14615
ENSMUSG00000010936	14.7977	0.718315	0.836679
ENSMUSG00000011096	10.2952	0.422545	0.568312
ENSMUSG00000011114	81.8462	3.28225	1.94045
ENSMUSG00000011179	232.5	3.29209	1.28654
ENSMUSG00000011256	5.44634	0.323805	0.560582
ENSMUSG00000011257	32.7651	1.83092	1.5561
ENSMUSG00000011305	0.703894	0.372972	1.45329
ENSMUSG00000011306	21.4258	1.46861	1.47713
ENSMUSG00000011752	37.6334	0.936194	0.75315
ENSMUSG00000011877	17.8025	1.18614	1.28395
ENSMUSG00000011884	10.5459	0.48801	0.65013
ENSMUSG00000011960	26.3578	0.80984	0.750304
ENSMUSG00000012114	6.53564	0.404724	0.651807
ENSMUSG00000012296	6.38073	0.78589	1.27777
ENSMUSG00000012396	329.055	2.90103	0.987861
ENSMUSG00000012405	145.669	1.22407	0.575796
ENSMUSG00000012443	60.3768	0.356266	0.237625
ENSMUSG00000012483	138.726	4.73089	2.26889
ENSMUSG00000012535	68.9517	0.42861	0.271214
ENSMUSG00000012848	1278.75	8.29893	1.64979
ENSMUSG00000013033	14.9512	0.50935	0.590859
ENSMUSG00000013089	60.4226	0.496343	0.330955
ENSMUSG00000013160	30.4759	0.260678	0.228005
ENSMUSG00000013236	8.06845	0.41341	0.612437
ENSMUSG00000013415	102.989	2.41307	1.30237
ENSMUSG00000013523	0.807481	0.455348	1.68026
ENSMUSG00000013584	0.622844	0.140583	0.575006
ENSMUSG00000013593	121.424	3.13802	1.58659
ENSMUSG00000013629	35.0694	0.849222	0.702566
ENSMUSG00000013662	42.34	1.67442	1.28555
ENSMUSG00000013663	35.3586	1.79352	1.47896
ENSMUSG00000013698	7.2363	0.586395	0.907015
ENSMUSG00000013701	26.6346	0.150659	0.139006
ENSMUSG00000013787	32.2948	1.31578	1.12471
ENSMUSG00000013833	2.85444	0.480446	1.0746
ENSMUSG00000013878	2.03534	0.744077	1.90309
ENSMUSG00000013921	0.476368	0.198957	0.905032
ENSMUSG00000013973	11.6148	1.43712	1.84264
ENSMUSG00000014074	25.8899	1.7799	1.6608
ENSMUSG00000014195	102.582	2.38228	1.28777
ENSMUSG00000014226	277.192	5.5213	2.01242
ENSMUSG00000014232	11.3246	1.09142	1.4135
ENSMUSG00000014294	103.672	5.70864	3.07296
ENSMUSG00000014303	4.42227	0.507849	0.954895
ENSMUSG00000014313	1017.36	16.2135	3.52905
ENSMUSG00000014349	43.688	0.898934	0.68164
ENSMUSG00000014355	27.7114	1.34772	1.22409
ENSMUSG00000014402	15.0221	0.209382	0.242432
ENSMUSG00000014418	4.79854	0.489124	0.890389
ENSMUSG00000014426	9.12804	0.887407	1.25186
ENSMUSG00000014504	147.648	2.73802	1.28107
ENSMUSG00000014602	0.257458	0.0662176	0.384445
ENSMUSG00000014606	19.1288	1.68872	1.77662
ENSMUSG00000014668	30.2433	0.833252	0.73103
ENSMUSG00000014767	21.9307	1.04512	1.04151
ENSMUSG00000014769	191.439	1.1422	0.482119
ENSMUSG00000014778	2.34973	0.623501	1.50642
ENSMUSG00000014791	0.614848	0.197984	0.813944
ENSMUSG00000014846	2.94329	0.780228	1.72404
ENSMUSG00000014850	19.7899	0.627356	0.65118
ENSMUSG00000014859	52.1848	1.77473	1.25417
ENSMUSG00000014867	36.0857	1.46743	1.20034
ENSMUSG00000014932	70.2271	2.61567	1.64315
ENSMUSG00000014956	156.365	4.20726	1.92424
ENSMUSG00000014980	13.1054	1.75727	2.1478
ENSMUSG00000015002	27.7033	0.783705	0.711897
ENSMUSG00000015013	28.2215	3.01305	2.71694
ENSMUSG00000015023	21.488	1.06459	1.06953
ENSMUSG00000015087	16.0221	0.0885939	0.0999906
ENSMUSG00000015095	4.27966	0.319175	0.607988
ENSMUSG00000015112	57.6194	1.24935	0.848887
ENSMUSG00000015127	0.85115	0.230215	0.831953
ENSMUSG00000015143	44.7807	1.3636	1.02391
ENSMUSG00000015149	3.69056	0.531896	1.07447
ENSMUSG00000015165	224.585	3.9046	1.54701
ENSMUSG00000015176	122.73	3.4721	1.74807
ENSMUSG00000015214	3.46484	0.399758	0.828002
ENSMUSG00000015217	2.5975	0.497623	1.15544
ENSMUSG00000015222	1.12083	0.392709	1.27245
ENSMUSG00000015243	8.19659	0.611344	0.900022
ENSMUSG00000015291	12.2337	0.665372	0.835744
ENSMUSG00000015305	2.41132	0.111367	0.266324
ENSMUSG00000015312	5.29944	0.371882	0.650831
ENSMUSG00000015337	5.7783	1.39742	2.36317
ENSMUSG00000015357	27.7892	0.175786	0.159483
ENSMUSG00000015377	0.914484	0.180284	0.633231
ENSMUSG00000015461	9.17989	0.996851	1.4031
ENSMUSG00000015468	4.88474	0.619022	1.11892
ENSMUSG00000015478	15.7955	1.46813	1.66637
ENSMUSG00000015522	19.743	0.605796	0.629393
ENSMUSG00000015536	20.7567	0.0504538	0.0513887
ENSMUSG00000015542	6.06893	0.675942	1.12105
ENSMUSG00000015568	0.916266	0.207113	0.726907
ENSMUSG00000015575	47.0338	2.64729	1.94949
ENSMUSG00000015605	5.51997	0.719116	1.23835
ENSMUSG00000015647	13.9712	0.893213	1.06437
ENSMUSG00000015656	771.183	10.0692	2.44614
ENSMUSG00000015671	415.658	2.21029	0.686061
ENSMUSG00000015697	29.9098	0.859773	0.757622
ENSMUSG00000015709	0.450118	0.074061	0.344552
ENSMUSG00000015711	16.5881	1.24529	1.38627
ENSMUSG00000015714	10.7067	0.853127	1.12974
ENSMUSG00000015733	129.87	3.11223	1.53215
ENSMUSG00000015745	0.905187	0.0938118	0.330844
ENSMUSG00000015747	7.27736	0.511283	0.789062
ENSMUSG00000015748	32.2934	0.700119	0.598463
ENSMUSG00000015749	91.3362	0.93808	0.530982
ENSMUSG00000015750	3.43074	0.905681	1.88327
ENSMUSG00000015755	14.8904	0.496414	0.576782
ENSMUSG00000015766	15.7106	0.230749	0.262467
ENSMUSG00000015776	17.8397	0.788068	0.852344
ENSMUSG00000015804	13.0031	1.19792	1.4687
ENSMUSG00000015806	72.8212	1.84392	1.1418
ENSMUSG00000015837	53.3898	1.47519	1.0331
ENSMUSG00000015839	22.3213	1.09801	1.08659
ENSMUSG00000015846	5.30004	0.861461	1.50758
ENSMUSG00000015869	43.6526	1.22002	0.925413
ENSMUSG00000015880	74.1853	0.406511	0.249876
ENSMUSG00000015889	37.7963	1.72683	1.38682
ENSMUSG00000015932	171.97	3.39049	1.49328
ENSMUSG00000015937	35.3289	1.11542	0.920096
ENSMUSG00000015943	27.5184	1.66321	1.51484
ENSMUSG00000015957	0.455963	0.38339	1.77453
ENSMUSG00000015961	116.88	1.91772	0.984378
ENSMUSG00000015971	20.9077	1.71712	1.74392
ENSMUSG00000016028	2.2094	0.451076	1.11676
ENSMUSG00000016253	18.9842	0.807217	0.851793
ENSMUSG00000016262	0.686721	0.386913	1.52244
ENSMUSG00000016308	26.7041	1.77002	1.63143
ENSMUSG00000016319	456.265	2.30596	0.689785
ENSMUSG00000016346	1.42361	0.503507	1.48389
ENSMUSG00000016382	2.71197	0.207873	0.474481
ENSMUSG00000016427	110.749	5.18254	2.71767
ENSMUSG00000016477	15.6905	0.140457	0.159845
ENSMUSG00000016487	15.1576	0.459194	0.529788
ENSMUSG00000016495	13.9598	0.644315	0.768031
ENSMUSG00000016496	0.0877939	0.19426	1.72783
ENSMUSG00000016520	4.29409	0.40087	0.762589
ENSMUSG00000016526	41.2886	1.12595	0.873121
ENSMUSG00000016528	6.6212	0.775337	1.24226
ENSMUSG00000016534	17.7347	1.20999	1.31174
ENSMUSG00000016541	70.0634	1.80943	1.13773
ENSMUSG00000016554	162.093	1.34963	0.608529
ENSMUSG00000016619	54.0817	0.979635	0.682562
ENSMUSG00000016637	8.16676	0.261463	0.385484
ENSMUSG00000016664	27.2412	1.39753	1.27798
ENSMUSG00000016757	11.5508	0.41741	0.536367
ENSMUSG00000016758	1.26631	0.692708	2.13849
ENSMUSG00000016831	19.9393	0.766601	0.793344
ENSMUSG00000016921	168.901	2.32611	1.03184
ENSMUSG00000016933	14.0346	0.433531	0.51568
ENSMUSG00000016946	25.3272	1.34338	1.26446
ENSMUSG00000017057	1.24311	0.129509	0.402755
ENSMUSG00000017119	46.0701	1.94687	1.44552
ENSMUSG00000017144	11.6695	0.417664	0.534521
ENSMUSG00000017146	43.2741	1.05458	0.802686
ENSMUSG00000017176	24.6041	1.77776	1.69265
ENSMUSG00000017188	60.9064	2.05917	1.36869
ENSMUSG00000017210	14.9983	1.52539	1.76728
ENSMUSG00000017221	106.893	1.34491	0.715236
ENSMUSG00000017264	24.1693	1.17467	1.12637
ENSMUSG00000017286	28.7384	0.118921	0.106465
ENSMUSG00000017288	16.6852	1.16639	1.29544
ENSMUSG00000017291	43.1146	2.11249	1.61027
ENSMUSG00000017299	12.0226	1.52803	1.93258
ENSMUSG00000017376	15.7545	1.01383	1.15191
ENSMUSG00000017386	13.5218	0.570696	0.688929
ENSMUSG00000017390	1.97174	0.659227	1.70743
ENSMUSG00000017404	544.929	10.1194	2.82123
ENSMUSG00000017405	1.75792	0.117334	0.318052
ENSMUSG00000017417	1.86409	0.650008	1.72145
ENSMUSG00000017418	16.8432	1.50215	1.66212
ENSMUSG00000017428	77.4334	1.85244	1.11948
ENSMUSG00000017478	37.5111	1.70069	1.36994
ENSMUSG00000017485	35.9787	0.625833	0.512527
ENSMUSG00000017493	1.57198	0.187446	0.531129
ENSMUSG00000017499	35.9924	1.52789	1.25108
ENSMUSG00000017548	135.707	2.71363	1.31284
ENSMUSG00000017550	20.277	0.99297	1.02079
ENSMUSG00000017561	39.0095	1.45319	1.15254
ENSMUSG00000017615	11.1432	0.642722	0.837738
ENSMUSG00000017631	12.1773	0.504538	0.634889
ENSMUSG00000017670	6.00215	0.768139	1.27957
ENSMUSG00000017677	52.633	1.99381	1.40423
ENSMUSG00000017686	27.1665	0.457961	0.41924
ENSMUSG00000017697	6.90977	0.769105	1.2116
ENSMUSG00000017723	16.0549	1.02803	1.15933
ENSMUSG00000017724	59.3838	0.822189	0.552007
ENSMUSG00000017740	0.193514	0.324529	2.10998
ENSMUSG00000017760	4.558	0.402341	0.747498
ENSMUSG00000017774	14.9133	0.755591	0.877386
ENSMUSG00000017776	39.4778	1.4688	1.15942
ENSMUSG00000017781	16.5416	1.07549	1.19858
ENSMUSG00000017801	28.2086	0.466906	0.421096
ENSMUSG00000017831	39.6396	0.438235	0.345366
ENSMUSG00000017843	70.1903	1.6435	1.03265
ENSMUSG00000017858	17.7616	0.839718	0.909789
ENSMUSG00000017861	96.7733	1.99826	1.10544
ENSMUSG00000017978	0.217076	0.249253	1.54839
ENSMUSG00000017999	66.8874	1.21596	0.77876
ENSMUSG00000018001	3.59811	0.72387	1.47705
ENSMUSG00000018012	2.89066	0.502727	1.11883
ENSMUSG00000018040	31.7429	1.92058	1.65295
ENSMUSG00000018042	35.185	1.80491	1.49127
ENSMUSG00000018076	18.3154	1.46277	1.56566
ENSMUSG00000018160	23.4888	1.03444	1.0032
ENSMUSG00000018166	8.80509	0.845053	1.20926
ENSMUSG00000018189	91.5154	2.55566	1.44546
ENSMUSG00000018199	14.7326	1.54361	1.80111
ENSMUSG00000018209	26.2771	1.04755	0.971718
ENSMUSG00000018286	258.859	7.05	2.64027
ENSMUSG00000018293	268.404	1.61158	0.594946
ENSMUSG00000018322	23.8608	1.08638	1.04703
ENSMUSG00000018326	56.3244	2.86138	1.96181
ENSMUSG00000018334	2.28688	0.47569	1.16172
ENSMUSG00000018339	1.85357	0.873039	2.31731
ENSMUSG00000018340	19.6555	1.16906	1.21674
ENSMUSG00000018362	21.4679	1.55925	1.56706
ENSMUSG00000018363	14.2498	0.363439	0.429706
ENSMUSG00000018377	6.75469	0.588784	0.935921
ENSMUSG00000018378	0.764768	0.131446	0.495611
ENSMUSG00000018379	249.845	0.929942	0.353198
ENSMUSG00000018395	7.29056	0.263323	0.406094
ENSMUSG00000018398	4.8174	0.590349	1.07298
ENSMUSG00000018411	4.76788	0.330163	0.602549
ENSMUSG00000018417	18.7438	1.35802	1.44027
ENSMUSG00000018427	3.47982	0.0856724	0.177147
ENSMUSG00000018428	60.656	1.87159	1.24605
ENSMUSG00000018433	54.6774	1.30851	0.907751
ENSMUSG00000018442	10.2358	0.655764	0.884012
ENSMUSG00000018446	246.957	4.39283	1.67614
ENSMUSG00000018474	2.17867	0.727635	1.8115
ENSMUSG00000018476	4.12426	0.391482	0.75674
ENSMUSG00000018481	48.2133	0.873845	0.637221
ENSMUSG00000018501	51.8932	0.962964	0.682025
ENSMUSG00000018509	48.246	1.7729	1.29248
ENSMUSG00000018537	8.21576	0.258977	0.380913
ENSMUSG00000018554	1.09682	0.288686	0.943464
ENSMUSG00000018566	0.414189	0.300224	1.44356
ENSMUSG00000018567	23.3917	0.477685	0.46402
ENSMUSG00000018569	2.76511	0.74204	1.68076
ENSMUSG00000018574	13.3622	1.01121	1.22647
ENSMUSG00000018583	290.301	3.99784	1.43069
ENSMUSG00000018585	259.575	6.75879	2.52844
ENSMUSG00000018593	65.5951	0.761882	0.491735
ENSMUSG00000018599	6.40993	0.967667	1.57047
ENSMUSG00000018604	38.9845	1.28509	1.01947
ENSMUSG00000018651	28.757	1.38163	1.2366
ENSMUSG00000018654	0.0453551	0.152579	1.76336
ENSMUSG00000018666	256.043	1.04386	0.392634
ENSMUSG00000018669	28.2561	0.533158	0.480528
ENSMUSG00000018672	0.323537	0.238462	1.26457
ENSMUSG00000018678	2.85612	0.711917	1.59196
ENSMUSG00000018697	77.3881	2.03933	1.23271
ENSMUSG00000018707	46.7832	0.282671	0.208604
ENSMUSG00000018736	12.575	0.819173	1.01776
ENSMUSG00000018796	7.96746	0.794111	1.18231
ENSMUSG00000018820	4.26539	0.309502	0.590344
ENSMUSG00000018841	3.83061	0.525752	1.04649
ENSMUSG00000018848	158.297	0.277623	0.126358
ENSMUSG00000018858	22.4748	2.57995	2.54619
ENSMUSG00000018899	10.5267	0.328381	0.437788
ENSMUSG00000018906	4.06712	0.389772	0.757613
ENSMUSG00000018909	0.565315	0.484383	2.05881
ENSMUSG00000018921	35.7567	1.71045	1.40422
ENSMUSG00000018923	24.3935	1.70433	1.62827
ENSMUSG00000018932	21.888	0.60667	0.605047
ENSMUSG00000018965	95.9683	2.44459	1.35684
ENSMUSG00000018983	10.1153	0.962384	1.30346
ENSMUSG00000019054	65.3555	2.65839	1.71827
ENSMUSG00000019055	4.57949	0.578204	1.07223
ENSMUSG00000019066	1.74645	0.1941	0.527503
ENSMUSG00000019082	2.72825	0.240884	0.548527
ENSMUSG00000019102	0.502395	0.598256	2.6646
ENSMUSG00000019124	1.88011	0.640507	1.69054
ENSMUSG00000019139	37.2524	1.04819	0.846657
ENSMUSG00000019173	43.1519	1.22566	0.933951
ENSMUSG00000019179	142.576	1.1263	0.534332
ENSMUSG00000019210	74.6184	2.16215	1.32598
ENSMUSG00000019254	12.8974	0.536595	0.66002
ENSMUSG00000019256	1.14665	0.214733	0.689522
ENSMUSG00000019261	8.84589	1.00709	1.4385
ENSMUSG00000019297	31.6694	0.878083	0.756417
ENSMUSG00000019302	7.60492	0.619536	0.939583
ENSMUSG00000019303	24.0426	1.29433	1.24369
ENSMUSG00000019312	16.3586	1.3489	1.50992
ENSMUSG00000019320	0.275578	0.442666	2.50165
ENSMUSG00000019338	4.57362	0.769873	1.42839
ENSMUSG00000019373	114.456	0.855899	0.443004
ENSMUSG00000019428	63.8111	0.168809	0.11015
ENSMUSG00000019432	132.559	1.20574	0.588783
ENSMUSG00000019433	26.5768	1.82463	1.68495
ENSMUSG00000019464	0.0906364	0.171054	1.50232
ENSMUSG00000019467	12.3371	0.617587	0.773138
ENSMUSG00000019470	26.3703	0.85722	0.794051
ENSMUSG00000019471	71.8428	1.6879	1.05081
ENSMUSG00000019478	10.2336	1.04159	1.40425
ENSMUSG00000019487	19.9383	0.904579	0.936154
ENSMUSG00000019494	94.9435	3.63682	2.02717
ENSMUSG00000019505	106.213	5.20544	2.77532
ENSMUSG00000019528	3.83487	0.75575	1.50363
ENSMUSG00000019539	6.5499	1.09606	1.76368
ENSMUSG00000019578	7.38801	0.478617	0.734242
ENSMUSG00000019699	2.87871	0.723132	1.61199
ENSMUSG00000019718	0.537501	0.325503	1.41146
ENSMUSG00000019737	2.02503	0.662293	1.69733
ENSMUSG00000019738	47.4145	2.83878	2.08384
ENSMUSG00000019761	1.00861	0.58803	1.98672
ENSMUSG00000019773	73.9471	1.62776	1.00184
ENSMUSG00000019777	90.3856	1.14411	0.650295
ENSMUSG00000019782	42.619	1.79421	1.37393
ENSMUSG00000019790	0.782313	0.14386	0.537558
ENSMUSG00000019794	35.9499	1.54309	1.26411
ENSMUSG00000019795	8.58577	0.893565	1.29153
ENSMUSG00000019804	54.6221	0.312266	0.216715
ENSMUSG00000019818	62.1266	2.61206	1.72259
ENSMUSG00000019820	9.68526	0.525429	0.72401
ENSMUSG00000019823	4.12711	0.382039	0.738284
ENSMUSG00000019826	6.63776	0.576686	0.923059
ENSMUSG00000019831	7.54439	1.48876	2.265
ENSMUSG00000019837	19.8242	0.994749	1.03182
ENSMUSG00000019842	2.77475	0.551073	1.24649
ENSMUSG00000019843	5.3682	0.0366538	0.0638209
ENSMUSG00000019845	3.98451	0.236649	0.463741
ENSMUSG00000019849	8.13245	0.898886	1.32747
ENSMUSG00000019854	11.4751	1.27059	1.63695
ENSMUSG00000019857	27.2141	0.555183	0.507889
ENSMUSG00000019861	11.6908	0.709101	0.906842
ENSMUSG00000019868	28.0419	1.22644	1.10871
ENSMUSG00000019873	4.5919	0.0948761	0.175751
ENSMUSG00000019907	38.7822	2.77231	2.20383
ENSMUSG00000019916	8.40324	1.12513	1.64015
ENSMUSG00000019920	20.144	2.07373	2.1374
ENSMUSG00000019923	46.3766	2.24821	1.66488
ENSMUSG00000019927	10.3688	0.969164	1.29982
ENSMUSG00000019942	24.9946	1.04748	0.991126
ENSMUSG00000019943	18.4348	0.580462	0.619692
ENSMUSG00000019947	14.0107	0.593711	0.706691
ENSMUSG00000019948	22.921	2.00056	1.95905
ENSMUSG00000019952	4.50654	0.571018	1.06566
ENSMUSG00000019960	37.4931	1.95569	1.57565
ENSMUSG00000019961	139.577	1.57385	0.752976
ENSMUSG00000019969	15.3782	1.32569	1.52075
ENSMUSG00000019970	185.024	2.63819	1.12872
ENSMUSG00000019971	4.83194	0.197423	0.358396
ENSMUSG00000019975	6.89938	0.830348	1.30886
ENSMUSG00000019977	28.7324	2.0278	1.81555
ENSMUSG00000019978	26.6339	1.41743	1.30781
ENSMUSG00000019979	8.06151	0.47892	0.709727
ENSMUSG00000019982	1.32718	0.444118	1.34577
ENSMUSG00000019984	9.15954	0.303795	0.427978
ENSMUSG00000019986	4.46903	0.466004	0.872569
ENSMUSG00000019988	8.4768	0.272974	0.396553
ENSMUSG00000019992	11.1581	0.585435	0.762664
ENSMUSG00000019998	10.6082	0.467436	0.621268
ENSMUSG00000020009	2.34986	0.706973	1.70806
ENSMUSG00000020015	13.5073	0.914298	1.10419
ENSMUSG00000020017	6.49136	0.834536	1.34765
ENSMUSG00000020018	76.7882	1.22335	0.741764
ENSMUSG00000020020	5.39281	0.727281	1.26403
ENSMUSG00000020022	58.4555	2.53438	1.71221
ENSMUSG00000020027	16.801	1.14223	1.26513
ENSMUSG00000020029	95.5855	0.575815	0.320104
ENSMUSG00000020032	2.81109	0.25421	0.572045
ENSMUSG00000020038	20.0391	1.11523	1.15185
ENSMUSG00000020042	3.8519	0.336926	0.669165
ENSMUSG00000020044	0.979348	0.382034	1.30589
ENSMUSG00000020048	404.149	3.89063	1.22115
ENSMUSG00000020059	7.69392	0.522345	0.788538
ENSMUSG00000020063	56.0076	1.55661	1.06963
ENSMUSG00000020070	2.27613	0.351471	0.859958
ENSMUSG00000020074	49.0828	0.445754	0.322755
ENSMUSG00000020075	147.643	0.862073	0.403355
ENSMUSG00000020076	29.5816	0.802473	0.71023
ENSMUSG00000020078	28.2177	1.1813	1.06527
ENSMUSG00000020088	65.36	1.36236	0.880546
ENSMUSG00000020089	179.717	2.21939	0.960566
ENSMUSG00000020091	13.7544	0.819993	0.983204
ENSMUSG00000020097	21.8648	1.22338	1.22062
ENSMUSG00000020099	1.96142	0.680555	1.76634
ENSMUSG00000020107	9.85098	1.05305	1.44131
ENSMUSG00000020114	67.6204	0.474939	0.302862
ENSMUSG00000020115	15.2946	1.19081	1.36899
ENSMUSG00000020116	131.763	2.88686	1.41307
ENSMUSG00000020121	0.390695	0.123963	0.61001
ENSMUSG00000020122	0.425262	0.295083	1.40408
ENSMUSG00000020124	17.1938	0.221045	0.242596
ENSMUSG00000020128	29.5001	1.84394	1.63377
ENSMUSG00000020130	24.0084	2.13528	2.05291
ENSMUSG00000020131	0.234332	0.101194	0.609852
ENSMUSG00000020132	22.5547	0.61667	0.607746
ENSMUSG00000020134	14.5663	1.669	1.95621
ENSMUSG00000020152	170.246	3.40817	1.50708
ENSMUSG00000020153	38.3884	2.28679	1.82524
ENSMUSG00000020163	255.286	4.80607	1.80985
ENSMUSG00000020167	13.598	0.976273	1.17591
ENSMUSG00000020170	7.96	0.634445	0.944941
ENSMUSG00000020171	66.3586	1.18971	0.76435
ENSMUSG00000020173	45.4582	2.04134	1.52371
ENSMUSG00000020176	1.31766	0.208349	0.633146
ENSMUSG00000020182	14.8456	1.08866	1.26642
ENSMUSG00000020184	74.5208	2.70737	1.66121
ENSMUSG00000020185	5.66296	0.622678	1.06146
ENSMUSG00000020186	136.24	2.78906	1.34723
ENSMUSG00000020190	10.6151	0.116821	0.155227
ENSMUSG00000020196	8.77016	0.421053	0.603473
ENSMUSG00000020198	18.7609	1.27667	1.3535
ENSMUSG00000020205	5.06576	0.763629	1.36054
ENSMUSG00000020211	9.30269	0.931936	1.30484
ENSMUSG00000020227	9.60601	0.608126	0.840695
ENSMUSG00000020230	3.99254	0.0345689	0.0676877
ENSMUSG00000020232	11.8509	1.20051	1.52703
ENSMUSG00000020235	8.03531	0.642733	0.953718
ENSMUSG00000020238	14.6534	0.645467	0.754753
ENSMUSG00000020250	88.0824	0.91835	0.527344
ENSMUSG00000020257	51.4874	1.39351	0.990036
ENSMUSG00000020261	1.80951	0.0422127	0.113119
ENSMUSG00000020263	5.41615	0.128522	0.222993
ENSMUSG00000020265	75.8456	1.9083	1.16275
ENSMUSG00000020267	390.546	8.62462	2.74399
ENSMUSG00000020271	25.2066	0.862196	0.813081
ENSMUSG00000020272	4.73998	0.186842	0.341782
ENSMUSG00000020277	40.4384	1.4111	1.1033
ENSMUSG00000020290	263.676	4.89009	1.81803
ENSMUSG00000020305	4.77796	0.339018	0.618192
ENSMUSG00000020307	101.357	1.58176	0.85912
ENSMUSG00000020308	7.76928	1.44556	2.17382
ENSMUSG00000020315	60.215	1.15482	0.771068
ENSMUSG00000020321	86.6971	1.06013	0.612596
ENSMUSG00000020326	105.345	2.62354	1.40332
ENSMUSG00000020330	100.225	1.56328	0.852871
ENSMUSG00000020331	1.93967	0.481269	1.25464
ENSMUSG00000020333	2.66166	0.627722	1.44349
ENSMUSG00000020340	3.35028	0.44901	0.942498
ENSMUSG00000020349	240.131	1.5278	0.589463
ENSMUSG00000020357	1.58147	0.442163	1.24988
ENSMUSG00000020358	490.752	3.89717	1.13257
ENSMUSG00000020361	357.075	2.57169	0.847793
ENSMUSG00000020362	35.1352	2.63702	2.18
ENSMUSG00000020363	40.6981	1.08586	0.846857
ENSMUSG00000020364	2.12297	0.40461	1.0177
ENSMUSG00000020366	12.8485	0.762299	0.939054
ENSMUSG00000020368	275.255	2.46039	0.899269
ENSMUSG00000020372	1200.92	8.22103	1.6755
ENSMUSG00000020375	4.66005	0.409466	0.754086
ENSMUSG00000020376	7.87725	1.27563	1.90781
ENSMUSG00000020386	41.4254	0.492337	0.381283
ENSMUSG00000020388	0.207646	0.322428	2.03854
ENSMUSG00000020390	26.2983	1.18787	1.10153
ENSMUSG00000020397	22.9253	0.515354	0.504624
ENSMUSG00000020400	10.3602	0.891017	1.19541
ENSMUSG00000020402	270.637	3.66548	1.34874
ENSMUSG00000020407	207.745	3.04063	1.24251
ENSMUSG00000020409	18.89	1.27996	1.35331
ENSMUSG00000020412	7.3346	0.694262	1.06813
ENSMUSG00000020415	36.4926	2.15683	1.75643
ENSMUSG00000020422	43.5298	1.37084	1.04097
ENSMUSG00000020423	37.5472	1.67682	1.3502
ENSMUSG00000020430	78.5262	2.30338	1.38429
ENSMUSG00000020437	2.1162	0.256646	0.646348
ENSMUSG00000020439	3.39967	0.322372	0.672761
ENSMUSG00000020440	39.9271	0.825622	0.648797
ENSMUSG00000020451	11.8515	0.456336	0.580441
ENSMUSG00000020453	17.5358	0.490827	0.534488
ENSMUSG00000020454	22.6079	0.730951	0.719701
ENSMUSG00000020455	9.09948	0.787328	1.11206
ENSMUSG00000020456	20.328	0.595495	0.61157
ENSMUSG00000020457	136.655	1.8133	0.874842
ENSMUSG00000020458	81.1639	1.54297	0.915227
ENSMUSG00000020460	1013.17	14.4032	3.14016
ENSMUSG00000020471	46.4492	1.56013	1.15461
ENSMUSG00000020472	7.41714	0.701804	1.07495
ENSMUSG00000020475	0.963981	0.75244	2.58822
ENSMUSG00000020476	29.3205	1.59806	1.41934
ENSMUSG00000020483	41.7801	0.938156	0.724087
ENSMUSG00000020484	43.164	1.13518	0.864907
ENSMUSG00000020485	75.1363	2.19904	1.3449
ENSMUSG00000020514	62.8319	2.15258	1.41323
ENSMUSG00000020515	35.0483	1.7166	1.42049
ENSMUSG00000020516	29.8139	1.62184	1.43097
ENSMUSG00000020527	4.82191	0.906645	1.64726
ENSMUSG00000020530	36.4136	0.875219	0.713355
ENSMUSG00000020532	8.04408	0.490496	0.727506
ENSMUSG00000020534	87.6088	2.1056	1.21169
ENSMUSG00000020536	11.4866	0.221525	0.285286
ENSMUSG00000020537	36.0149	0.242697	0.198678
ENSMUSG00000020538	10.5067	0.44986	0.600192
ENSMUSG00000020541	11.8622	0.731628	0.930269
ENSMUSG00000020546	2.16251	0.640253	1.59866
ENSMUSG00000020547	123.234	1.91533	0.962728
ENSMUSG00000020553	3.82746	0.58954	1.17384
ENSMUSG00000020564	1.36271	0.40963	1.22833
ENSMUSG00000020571	179.68	3.55193	1.53742
ENSMUSG00000020572	48.2122	1.75932	1.28294
ENSMUSG00000020580	27.7873	1.3837	1.25541
ENSMUSG00000020592	18.7557	0.628201	0.666082
ENSMUSG00000020593	6.75345	0.850703	1.35236
ENSMUSG00000020594	70.9111	2.17761	1.36272
ENSMUSG00000020601	1.19288	0.275231	0.870042
ENSMUSG00000020605	5.25566	0.752464	1.32123
ENSMUSG00000020608	47.5816	0.510182	0.373983
ENSMUSG00000020611	16.8549	0.871982	0.964575
ENSMUSG00000020612	32.7612	2.04842	1.74104
ENSMUSG00000020623	5.37567	0.777963	1.35383
ENSMUSG00000020635	2.81017	0.590792	1.32963
ENSMUSG00000020640	17.4618	1.09971	1.19954
ENSMUSG00000020642	1.52404	0.437307	1.25442
ENSMUSG00000020644	7.92236	1.2287	1.83347
ENSMUSG00000020647	4.8499	0.560033	1.01518
ENSMUSG00000020649	315.417	0.212732	0.0736656
ENSMUSG00000020653	6.72954	0.492775	0.784467
ENSMUSG00000020654	4.29659	0.634261	1.2063
ENSMUSG00000020657	3.94835	0.059222	0.116473
ENSMUSG00000020658	1.03689	0.410462	1.37167
ENSMUSG00000020659	12.6552	1.79363	2.22285
ENSMUSG00000020661	13.9054	0.328488	0.392169
ENSMUSG00000020664	91.8598	1.77972	1.0051
ENSMUSG00000020669	4.15336	0.604171	1.16462
ENSMUSG00000020671	41.6897	1.34538	1.03929
ENSMUSG00000020674	3.7132	0.487386	0.982171
ENSMUSG00000020677	39.1378	0.823735	0.652459
ENSMUSG00000020680	83.3568	1.90468	1.1179
ENSMUSG00000020687	39.6665	1.65654	1.30514
ENSMUSG00000020694	29.2106	1.37203	1.22041
ENSMUSG00000020697	14.0287	0.700825	0.833764
ENSMUSG00000020700	14.9092	0.939436	1.09099
ENSMUSG00000020705	67.0417	1.66451	1.06506
ENSMUSG00000020706	141.768	3.30324	1.57063
ENSMUSG00000020707	0.963531	0.450078	1.54845
ENSMUSG00000020708	188.695	3.07244	1.30431
ENSMUSG00000020715	1.94311	0.387616	1.00978
ENSMUSG00000020716	5.87204	0.325189	0.546427
ENSMUSG00000020717	16.9376	0.695305	0.767648
ENSMUSG00000020718	5.54357	0.631955	1.08641
ENSMUSG00000020719	401.472	2.23906	0.704624
ENSMUSG00000020720	161.418	2.19005	0.989093
ENSMUSG00000020721	11.4154	0.363049	0.4687
ENSMUSG00000020733	25.9386	1.29433	1.20682
ENSMUSG00000020736	11.217	1.12183	1.4584
ENSMUSG00000020738	5.35034	1.34953	2.35288
ENSMUSG00000020739	74.6747	2.12742	1.30429
ENSMUSG00000020741	35.773	0.981186	0.805372
ENSMUSG00000020745	84.2945	2.23232	1.3044
ENSMUSG00000020755	15.6738	1.68522	1.91864
ENSMUSG00000020766	19.047	0.945625	0.99654
ENSMUSG00000020770	2.27719	0.623002	1.52404
ENSMUSG00000020775	17.8417	2.41391	2.61068
ENSMUSG00000020778	3.8636	1.09001	2.16227
ENSMUSG00000020780	31.0795	0.861252	0.74747
ENSMUSG00000020782	20.1092	1.01689	1.04883
ENSMUSG00000020783	16.335	0.708203	0.793198
ENSMUSG00000020788	12.1395	0.72185	0.909463
ENSMUSG00000020790	15.0411	0.644919	0.746345
ENSMUSG00000020792	4.13504	0.832415	1.6074
ENSMUSG00000020794	27.6688	1.42524	1.29529
ENSMUSG00000020801	15.3479	1.19915	1.37668
ENSMUSG00000020802	16.1654	0.93112	1.0472
ENSMUSG00000020803	61.5341	0.609809	0.403684
ENSMUSG00000020806	7.06003	0.939575	1.46758
ENSMUSG00000020817	25.3696	1.02351	0.962746
ENSMUSG00000020821	6.80445	0.501494	0.794851
ENSMUSG00000020827	6.87594	0.168536	0.266019
ENSMUSG00000020831	31.4006	0.872954	0.754544
ENSMUSG00000020840	86.3783	2.86964	1.66065
ENSMUSG00000020841	4.10564	0.462974	0.896543
ENSMUSG00000020843	10.9982	0.896334	1.17438
ENSMUSG00000020844	20.319	1.08879	1.11838
ENSMUSG00000020849	428.549	4.22462	1.29551
ENSMUSG00000020850	111.037	1.27943	0.670231
ENSMUSG00000020857	425.442	3.0571	0.94019
ENSMUSG00000020859	9.85512	0.118504	0.162169
ENSMUSG00000020863	135.373	0.687275	0.332824
ENSMUSG00000020868	8.75505	0.799754	1.14703
ENSMUSG00000020869	120.127	3.22766	1.63887
ENSMUSG00000020882	2.413	0.80541	1.92553
ENSMUSG00000020883	3.10659	0.345198	0.746614
ENSMUSG00000020888	19.9356	1.01998	1.05564
ENSMUSG00000020889	0.782565	0.406796	1.51987
ENSMUSG00000020893	2.02352	0.335337	0.859659
ENSMUSG00000020894	2.07552	0.68762	1.74511
ENSMUSG00000020897	10.4505	1.66239	2.22264
ENSMUSG00000020898	14.1401	0.698602	0.828516
ENSMUSG00000020900	19.7135	1.09652	1.13991
ENSMUSG00000020902	15.3932	0.993789	1.13958
ENSMUSG00000020903	9.28611	0.526901	0.738254
ENSMUSG00000020911	1.04837	0.428032	1.42415
ENSMUSG00000020914	131.028	2.35286	1.15424
ENSMUSG00000020917	95.9261	0.740419	0.411031
ENSMUSG00000020918	27.5999	1.15326	1.04914
ENSMUSG00000020919	2.51751	0.665494	1.5645
ENSMUSG00000020923	77.9216	1.08989	0.657015
ENSMUSG00000020929	78.9128	1.13972	0.683615
ENSMUSG00000020935	23.9106	1.4436	1.39016
ENSMUSG00000020936	39.2183	1.71959	1.36093
ENSMUSG00000020941	0.811725	0.27257	1.00371
ENSMUSG00000020949	329.833	6.00096	2.04154
ENSMUSG00000020952	43.2206	0.446151	0.339751
ENSMUSG00000020954	55.8235	2.63332	1.81185
ENSMUSG00000020961	7.75315	0.717359	1.07965
ENSMUSG00000020962	29.8658	0.749531	0.660863
ENSMUSG00000020973	13.1531	1.15052	1.40419
ENSMUSG00000020974	35.3359	2.33598	1.92678
ENSMUSG00000020978	23.197	1.25904	1.22709
ENSMUSG00000020986	26.1685	1.36425	1.26757
ENSMUSG00000020993	33.4503	0.76406	0.644069
ENSMUSG00000020994	71.5756	1.93908	1.20897
ENSMUSG00000021012	44.8404	1.0171	0.763324
ENSMUSG00000021013	1.81981	0.54107	1.44667
ENSMUSG00000021018	97.6596	0.77809	0.428887
ENSMUSG00000021024	321.082	4.3001	1.47858
ENSMUSG00000021025	15.2697	0.719052	0.827175
ENSMUSG00000021027	8.53227	0.435492	0.63101
ENSMUSG00000021028	20.2005	1.62482	1.67285
ENSMUSG00000021033	8.86252	0.646818	0.923207
ENSMUSG00000021037	242.109	2.82271	1.08554
ENSMUSG00000021039	82.5708	3.06855	1.80778
ENSMUSG00000021048	130.108	1.32771	0.653157
ENSMUSG00000021051	16.5198	1.36142	1.51803
ENSMUSG00000021057	1.19449	0.286683	0.90576
ENSMUSG00000021067	20.7064	1.34691	1.37318
ENSMUSG00000021069	0.492253	0.241874	1.08604
ENSMUSG00000021076	17.7131	0.852007	0.924104
ENSMUSG00000021079	46.2441	1.59389	1.18167
ENSMUSG00000021087	3.23909	1.10565	2.35208
ENSMUSG00000021096	69.3375	0.890993	0.562553
ENSMUSG00000021097	0.503694	0.255296	1.13591
ENSMUSG00000021102	26.7204	0.945476	0.871236
ENSMUSG00000021103	30.7591	1.14708	0.999632
ENSMUSG00000021109	59.0705	1.64543	1.10704
ENSMUSG00000021111	59.0708	1.42631	0.959611
ENSMUSG00000021112	16.2917	0.844295	0.946621
ENSMUSG00000021114	39.2656	1.05826	0.837138
ENSMUSG00000021115	13.959	1.20765	1.43956
ENSMUSG00000021116	152.707	2.26356	1.04503
ENSMUSG00000021124	44.3827	0.558168	0.420606
ENSMUSG00000021127	27.0359	1.85602	1.70234
ENSMUSG00000021131	95.4092	4.418	2.45783
ENSMUSG00000021134	248.319	2.33657	0.889605
ENSMUSG00000021143	4.46178	0.643745	1.20616
ENSMUSG00000021144	15.5801	0.761278	0.868791
ENSMUSG00000021147	12.4592	0.825022	1.02879
ENSMUSG00000021149	149.972	3.0714	1.42819
ENSMUSG00000021156	13.1564	0.176588	0.215501
ENSMUSG00000021175	15.7477	0.923035	1.04893
ENSMUSG00000021178	153.119	3.96302	1.82768
ENSMUSG00000021180	4.63902	0.508711	0.938541
ENSMUSG00000021182	12.7158	0.213064	0.26355
ENSMUSG00000021188	4.64454	0.32113	0.592186
ENSMUSG00000021189	15.8689	1.19173	1.35017
ENSMUSG00000021190	7.27454	1.39469	2.15276
ENSMUSG00000021192	9.66405	0.91201	1.25779
ENSMUSG00000021194	3.5268	0.882773	1.81565
ENSMUSG00000021196	87.1851	2.98399	1.72046
ENSMUSG00000021215	13.3749	1.02462	1.24226
ENSMUSG00000021218	186.183	1.31487	0.561163
ENSMUSG00000021224	6.5038	0.274382	0.442749
ENSMUSG00000021234	0.926652	0.302644	1.05746
ENSMUSG00000021238	6.5702	0.727388	1.16901
ENSMUSG00000021243	130.837	3.99324	1.9601
ENSMUSG00000021244	10.4511	0.580888	0.776639
ENSMUSG00000021248	18.7488	1.30918	1.38833
ENSMUSG00000021250	3.03076	0.882833	1.92824
ENSMUSG00000021255	112.653	1.80489	0.940095
ENSMUSG00000021262	3.66921	0.860209	1.74169
ENSMUSG00000021264	37.8215	2.12778	1.70838
ENSMUSG00000021266	22.7649	0.830446	0.815423
ENSMUSG00000021270	1405.14	9.23571	1.76867
ENSMUSG00000021277	4.18309	0.495922	0.953256
ENSMUSG00000021279	14.9094	0.934758	1.08554
ENSMUSG00000021280	0.162049	0.322723	2.25117
ENSMUSG00000021285	2.87461	0.501417	1.11838
ENSMUSG00000021288	12.4147	1.33329	1.66496
ENSMUSG00000021313	0.357684	0.163381	0.832619
ENSMUSG00000021314	3.1182	0.129236	0.279105
ENSMUSG00000021318	1.57144	0.504545	1.42982
ENSMUSG00000021319	2.68283	0.75353	1.72735
ENSMUSG00000021326	37.6267	0.740275	0.595579
ENSMUSG00000021338	4.73522	0.498978	0.913123
ENSMUSG00000021357	10.0564	0.501487	0.680794
ENSMUSG00000021359	0.465557	0.369597	1.69663
ENSMUSG00000021361	73.3742	1.52837	0.943572
ENSMUSG00000021363	0.390117	0.564496	2.77946
ENSMUSG00000021368	7.67201	0.915377	1.38343
ENSMUSG00000021374	51.9248	0.115604	0.0818576
ENSMUSG00000021376	3.77014	0.121596	0.243564
ENSMUSG00000021377	167.798	4.4105	1.96154
ENSMUSG00000021379	2.10144	0.896247	2.26343
ENSMUSG00000021395	40.5284	1.91315	1.49452
ENSMUSG00000021400	25.8011	1.17963	1.10219
ENSMUSG00000021413	65.0346	0.217823	0.141067
ENSMUSG00000021427	46.7036	0.659447	0.486983
ENSMUSG00000021451	4.16072	0.664276	1.27958
ENSMUSG00000021457	4.17699	0.0645357	0.124122
ENSMUSG00000021461	4.10204	0.177268	0.343396
ENSMUSG00000021464	3.57648	0.864747	1.76873
ENSMUSG00000021466	7.91311	0.699381	1.0441
ENSMUSG00000021468	16.7238	1.02827	1.14099
ENSMUSG00000021474	27.4017	1.08856	0.993124
ENSMUSG00000021477	28.9365	1.62735	1.45293
ENSMUSG00000021481	5.0833	0.274627	0.488627
ENSMUSG00000021484	23.0908	1.02669	1.00245
ENSMUSG00000021485	3.47671	0.092842	0.192039
ENSMUSG00000021488	34.6013	0.440809	0.366632
ENSMUSG00000021493	4.11695	0.642948	1.2437
ENSMUSG00000021494	21.4647	1.02731	1.03252
ENSMUSG00000021496	10.0133	1.3386	1.82031
ENSMUSG00000021501	12.6738	0.552885	0.684791
ENSMUSG00000021520	450.727	11.2236	3.37364
ENSMUSG00000021540	10.3381	1.12231	1.50699
ENSMUSG00000021546	316	3.36989	1.16608
ENSMUSG00000021548	34.9265	0.183462	0.152025
ENSMUSG00000021549	17.8644	0.437751	0.473195
ENSMUSG00000021552	9.0466	1.16487	1.64913
ENSMUSG00000021559	8.44534	0.62928	0.915511
ENSMUSG00000021567	0.480175	0.223663	1.01421
ENSMUSG00000021569	44.9605	0.950585	0.712647
ENSMUSG00000021572	4.13019	0.462332	0.893186
ENSMUSG00000021576	90.3847	1.53196	0.870741
ENSMUSG00000021577	102.31	1.62709	0.880466
ENSMUSG00000021585	5.76162	0.684388	1.15869
ENSMUSG00000021589	3.97832	0.719883	1.41156
ENSMUSG00000021595	136.188	2.51595	1.21549
ENSMUSG00000021597	15.173	0.979419	1.12953
ENSMUSG00000021598	49.4892	3.18487	2.29852
ENSMUSG00000021606	239.616	6.71149	2.59167
ENSMUSG00000021611	3.29698	0.582366	1.23021
ENSMUSG00000021614	5.91923	0.631865	1.05838
ENSMUSG00000021615	8.62959	0.723679	1.04388
ENSMUSG00000021619	2.38459	0.926598	2.22568
ENSMUSG00000021635	32.0868	0.880053	0.754189
ENSMUSG00000021638	3.78412	0.373419	0.746882
ENSMUSG00000021639	31.1331	0.620955	0.538551
ENSMUSG00000021645	56.062	2.79799	1.9219
ENSMUSG00000021646	13.9284	0.749436	0.894137
ENSMUSG00000021660	394.632	2.79021	0.884071
ENSMUSG00000021661	8.60299	0.763426	1.10256
ENSMUSG00000021662	0.87569	0.370673	1.32453
ENSMUSG00000021668	6.99125	0.540815	0.848017
ENSMUSG00000021669	18.6671	0.544054	0.577946
ENSMUSG00000021671	9.80903	0.55445	0.760162
ENSMUSG00000021686	25.4065	1.64876	1.54997
ENSMUSG00000021687	10.2387	0.601109	0.810242
ENSMUSG00000021690	9.395	1.27683	1.78076
ENSMUSG00000021692	16.7517	1.08886	1.20742
ENSMUSG00000021693	25.2686	2.14359	2.01952
ENSMUSG00000021694	11.1171	1.14794	1.49764
ENSMUSG00000021699	1.87229	0.333742	0.882328
ENSMUSG00000021701	15.3144	1.58856	1.82531
ENSMUSG00000021707	21.7429	0.966373	0.966332
ENSMUSG00000021709	9.39816	0.301881	0.420966
ENSMUSG00000021732	3.05521	0.746032	1.62426
ENSMUSG00000021733	23.6056	1.39038	1.34574
ENSMUSG00000021737	172.797	3.91184	1.71963
ENSMUSG00000021738	1.11913	0.246269	0.798439
ENSMUSG00000021748	106.409	0.580158	0.309089
ENSMUSG00000021754	11.398	0.458578	0.592386
ENSMUSG00000021756	28.0709	1.09772	0.99194
ENSMUSG00000021758	11.8254	0.200761	0.255584
ENSMUSG00000021759	11.4352	0.917734	1.18399
ENSMUSG00000021764	67.8945	3.59881	2.29123
ENSMUSG00000021765	1.16517	0.313216	0.999387
ENSMUSG00000021767	37.1546	0.546194	0.441639
ENSMUSG00000021770	14.8635	1.04782	1.21833
ENSMUSG00000021771	187.574	2.65489	1.12972
ENSMUSG00000021772	2.23922	0.12235	0.301305
ENSMUSG00000021774	43.8598	1.75705	1.33026
ENSMUSG00000021775	12.5589	1.13212	1.40729
ENSMUSG00000021785	6.94055	0.898914	1.4136
ENSMUSG00000021792	4.73667	0.712523	1.30375
ENSMUSG00000021794	134.129	1.05766	0.514066
ENSMUSG00000021795	0.38841	0.337111	1.66276
ENSMUSG00000021796	27.1964	1.4409	1.3185
ENSMUSG00000021798	0.522445	0.568892	2.49481
ENSMUSG00000021803	0.1469	0.127348	0.923572
ENSMUSG00000021806	55.3928	2.22251	1.5339
ENSMUSG00000021807	143.897	5.30418	2.50719
ENSMUSG00000021810	41.8137	1.94803	1.50305
ENSMUSG00000021811	64.5066	0.606612	0.394127
ENSMUSG00000021814	31.7345	0.964542	0.830219
ENSMUSG00000021816	24.1345	2.17971	2.09127
ENSMUSG00000021819	3.95638	0.529805	1.04113
ENSMUSG00000021820	6.36337	0.786784	1.28061
ENSMUSG00000021823	18.0777	0.280663	0.301964
ENSMUSG00000021824	15.0488	0.430339	0.497917
ENSMUSG00000021832	253.808	1.19691	0.451768
ENSMUSG00000021835	58.5335	0.80212	0.541621
ENSMUSG00000021843	90.6984	1.34677	0.764435
ENSMUSG00000021846	1.27382	0.308988	0.951657
ENSMUSG00000021848	6.79579	0.144942	0.229844
ENSMUSG00000021866	5.50904	0.768434	1.32431
ENSMUSG00000021868	29.5878	2.01868	1.78649
ENSMUSG00000021870	22.7571	1.51492	1.48772
ENSMUSG00000021871	45.532	0.887176	0.661786
ENSMUSG00000021877	82.8317	4.00663	2.35748
ENSMUSG00000021901	34.3034	0.254223	0.21217
ENSMUSG00000021910	38.4262	1.16476	0.929309
ENSMUSG00000021928	9.24848	0.994912	1.39624
ENSMUSG00000021929	76.1193	2.87195	1.74742
ENSMUSG00000021936	10.9126	0.941879	1.23789
ENSMUSG00000021938	49.2638	1.94105	1.4034
ENSMUSG00000021939	14.6974	0.545806	0.637461
ENSMUSG00000021944	0.721754	0.390655	1.50714
ENSMUSG00000021945	29.0414	1.86203	1.66008
ENSMUSG00000021948	6.2626	0.581326	0.952201
ENSMUSG00000021952	39.6324	1.15815	0.912785
ENSMUSG00000021953	197.269	4.02279	1.67793
ENSMUSG00000021957	80.4136	2.68131	1.59631
ENSMUSG00000021958	21.7655	1.13053	1.13002
ENSMUSG00000021959	1.06479	0.404274	1.33684
ENSMUSG00000021962	13.2125	0.867388	1.05674
ENSMUSG00000021963	10.0395	0.443863	0.602967
ENSMUSG00000021965	27.0026	0.328811	0.301733
ENSMUSG00000021972	8.78687	0.917418	1.31389
ENSMUSG00000021996	36.1366	0.668499	0.546519
ENSMUSG00000022000	20.5556	1.23649	1.26427
ENSMUSG00000022010	210.801	3.10517	1.26156
ENSMUSG00000022015	1.90826	0.473806	1.24321
ENSMUSG00000022019	8.43693	0.294242	0.428248
ENSMUSG00000022021	17.0094	0.27455	0.302607
ENSMUSG00000022023	16.6547	1.18888	1.32137
ENSMUSG00000022024	92.7674	1.4805	0.832859
ENSMUSG00000022031	50.0042	1.58135	1.13659
ENSMUSG00000022033	49.8421	1.85728	1.33663
ENSMUSG00000022035	46.3852	1.06083	0.78552
ENSMUSG00000022040	6.07219	0.946855	1.57003
ENSMUSG00000022043	14.751	1.06376	1.2406
ENSMUSG00000022048	3.29703	0.613434	1.29584
ENSMUSG00000022051	33.7459	1.9637	1.64955
ENSMUSG00000022052	25.6134	2.56082	2.39966
ENSMUSG00000022055	5.30607	0.304202	0.532122
ENSMUSG00000022061	0.198078	0.300865	1.93812
ENSMUSG00000022074	5.82959	0.627322	1.05715
ENSMUSG00000022090	1.73158	0.42344	1.15469
ENSMUSG00000022091	2.08111	0.910889	2.30929
ENSMUSG00000022092	2.73628	0.934232	2.1249
ENSMUSG00000022096	0.591978	0.31776	1.32614
ENSMUSG00000022099	10.1451	0.20632	0.279116
ENSMUSG00000022100	26.2305	0.855238	0.793886
ENSMUSG00000022102	1.42867	0.237841	0.699957
ENSMUSG00000022105	3.379	0.415857	0.869957
ENSMUSG00000022106	2.36043	0.171138	0.412737
ENSMUSG00000022108	23.5946	1.3703	1.32655
ENSMUSG00000022109	48.6041	1.20342	0.874749
ENSMUSG00000022110	74.7375	0.672244	0.412005
ENSMUSG00000022111	175.626	4.11739	1.79837
ENSMUSG00000022114	53.9008	1.64685	1.14897
ENSMUSG00000022120	10.0115	1.05233	1.43113
ENSMUSG00000022124	18.991	0.85561	0.902732
ENSMUSG00000022136	19.2402	0.563212	0.591167
ENSMUSG00000022141	26.672	1.85589	1.71139
ENSMUSG00000022142	60.7963	0.817055	0.543472
ENSMUSG00000022150	0.470517	0.245157	1.12067
ENSMUSG00000022159	3.28539	0.0623625	0.131922
ENSMUSG00000022160	14.8651	0.525543	0.61104
ENSMUSG00000022176	0.709102	0.583959	2.26876
ENSMUSG00000022177	30.1182	0.975657	0.857375
ENSMUSG00000022178	33.755	1.19114	1.00047
ENSMUSG00000022185	69.2171	2.62691	1.65972
ENSMUSG00000022186	18.467	0.826349	0.881586
ENSMUSG00000022191	40.4454	0.774356	0.605407
ENSMUSG00000022193	117	3.90705	2.0047
ENSMUSG00000022194	139.134	3.01717	1.44532
ENSMUSG00000022200	42.6787	2.23216	1.70836
ENSMUSG00000022201	35.9663	1.10234	0.902889
ENSMUSG00000022203	1.22514	0.169457	0.530039
ENSMUSG00000022205	136.774	3.95552	1.90772
ENSMUSG00000022210	11.4299	1.86745	2.40968
ENSMUSG00000022215	0.852282	0.334452	1.20801
ENSMUSG00000022216	36.9555	2.49189	2.01918
ENSMUSG00000022218	23.3868	1.67706	1.62921
ENSMUSG00000022221	10.8538	0.339393	0.447011
ENSMUSG00000022228	14.7822	0.465085	0.541946
ENSMUSG00000022234	441.406	2.01868	0.61183
ENSMUSG00000022241	168.739	2.94254	1.30577
ENSMUSG00000022246	29.3685	1.08257	0.960882
ENSMUSG00000022247	107.95	0.612182	0.324297
ENSMUSG00000022255	92.7745	3.1966	1.7982
ENSMUSG00000022261	1.23945	0.188856	0.588002
ENSMUSG00000022263	1.88497	0.207805	0.547917
ENSMUSG00000022272	32.2926	1.14529	0.979004
ENSMUSG00000022280	8.80743	0.511712	0.732176
ENSMUSG00000022283	441.675	9.28439	2.81327
ENSMUSG00000022285	78.7806	1.86076	1.11685
ENSMUSG00000022286	5.90689	0.388017	0.650472
ENSMUSG00000022295	54.0568	1.28054	0.89238
ENSMUSG00000022300	68.5389	2.54161	1.6121
ENSMUSG00000022304	3.18091	0.639872	1.37104
ENSMUSG00000022312	195.674	2.66565	1.11545
ENSMUSG00000022314	166.244	0.427949	0.191031
ENSMUSG00000022322	58.1979	1.51723	1.02683
ENSMUSG00000022323	40.6584	1.11227	0.867789
ENSMUSG00000022329	15.0887	0.173151	0.200132
ENSMUSG00000022332	21.4172	1.25896	1.26646
ENSMUSG00000022336	257.344	1.97798	0.742495
ENSMUSG00000022337	70.755	1.46777	0.919309
ENSMUSG00000022338	29.8143	1.4785	1.30449
ENSMUSG00000022346	24.4643	1.85912	1.77412
ENSMUSG00000022350	24.6527	1.39196	1.32428
ENSMUSG00000022353	14.3092	1.25612	1.48271
ENSMUSG00000022354	178.724	4.12442	1.789
ENSMUSG00000022360	81.2054	2.30705	1.36817
ENSMUSG00000022364	15.5965	0.461115	0.526018
ENSMUSG00000022365	19.4403	0.489962	0.512175
ENSMUSG00000022370	123.917	4.08125	2.04693
ENSMUSG00000022377	3.67198	0.738564	1.49494
ENSMUSG00000022385	51.1191	0.238584	0.169988
ENSMUSG00000022387	26.4035	0.876672	0.811665
ENSMUSG00000022389	5.673	0.298631	0.508708
ENSMUSG00000022391	107.739	2.83471	1.50282
ENSMUSG00000022394	36.0865	1.52474	1.24721
ENSMUSG00000022400	57.0975	2.52497	1.72183
ENSMUSG00000022401	7.5633	0.585478	0.889864
ENSMUSG00000022403	243.569	5.76244	2.2108
ENSMUSG00000022407	38.864	0.367213	0.291671
ENSMUSG00000022412	21.2303	1.20729	1.21872
ENSMUSG00000022414	3.57077	0.602648	1.23342
ENSMUSG00000022415	19.414	1.24106	1.29802
ENSMUSG00000022427	138.56	2.26262	1.08565
ENSMUSG00000022429	3.58186	0.757862	1.54919
ENSMUSG00000022433	28.7726	1.50022	1.34245
ENSMUSG00000022436	4.54754	0.941819	1.75138
ENSMUSG00000022437	55.7064	0.714119	0.491758
ENSMUSG00000022438	10.8232	0.915187	1.20673
ENSMUSG00000022442	6.04978	0.421062	0.69921
ENSMUSG00000022443	51.1033	1.88278	1.34163
ENSMUSG00000022450	217.376	4.23131	1.69828
ENSMUSG00000022451	54.8451	1.8025	1.24893
ENSMUSG00000022456	1.86868	0.218504	0.578111
ENSMUSG00000022462	71.2751	1.81787	1.13529
ENSMUSG00000022463	25.2015	0.583863	0.550648
ENSMUSG00000022469	5.25396	0.335126	0.588514
ENSMUSG00000022471	64.5642	1.53794	0.998876
ENSMUSG00000022472	11.6295	1.56361	2.00381
ENSMUSG00000022475	1.3158	0.453585	1.37916
ENSMUSG00000022477	82.1161	1.63201	0.963576
ENSMUSG00000022483	0.0841236	0.277556	2.51085
ENSMUSG00000022488	2.11887	0.405343	1.02033
ENSMUSG00000022489	1.80634	0.105162	0.282004
ENSMUSG00000022500	8.14982	1.11835	1.65018
ENSMUSG00000022508	0.588883	0.339566	1.4201
ENSMUSG00000022515	4.22128	0.660069	1.26421
ENSMUSG00000022516	20.2408	1.25248	1.28849
ENSMUSG00000022517	6.53055	0.092154	0.14846
ENSMUSG00000022519	6.38478	1.09471	1.77943
ENSMUSG00000022521	7.47096	1.05939	1.61802
ENSMUSG00000022528	28.3656	1.14865	1.03367
ENSMUSG00000022529	13.3234	0.59597	0.723667
ENSMUSG00000022536	45.0114	2.40393	1.8014
ENSMUSG00000022540	5.62021	0.352194	0.60218
ENSMUSG00000022551	94.5273	2.52322	1.4089
ENSMUSG00000022552	5.22366	0.620989	1.09302
ENSMUSG00000022554	9.87783	1.46237	1.99939
ENSMUSG00000022555	6.65288	0.375119	0.599884
ENSMUSG00000022556	10.0888	0.866001	1.17414
ENSMUSG00000022557	26.8368	0.852878	0.784555
ENSMUSG00000022558	3.00554	0.266473	0.583948
ENSMUSG00000022560	0.886257	0.231726	0.8241
ENSMUSG00000022562	2.11643	0.515024	1.29701
ENSMUSG00000022565	25.4579	1.57382	1.47835
ENSMUSG00000022568	14.4363	0.150659	0.177213
ENSMUSG00000022570	22.2707	0.824422	0.816583
ENSMUSG00000022571	24.3384	1.41065	1.34891
ENSMUSG00000022580	0.572021	0.430371	1.8207
ENSMUSG00000022601	24.3664	0.514461	0.49172
ENSMUSG00000022602	7.7488	1.00923	1.51926
ENSMUSG00000022604	5.18234	0.707718	1.2496
ENSMUSG00000022607	23.829	1.10567	1.06619
ENSMUSG00000022610	1.77279	0.682448	1.84371
ENSMUSG00000022620	2.32098	0.461942	1.12154
ENSMUSG00000022623	1.30349	0.28541	0.871049
ENSMUSG00000022629	1.23444	0.0542362	0.169136
ENSMUSG00000022634	6.64224	0.845178	1.35245
ENSMUSG00000022637	2.70635	0.478137	1.09227
ENSMUSG00000022656	19.5629	1.59923	1.66757
ENSMUSG00000022658	1.72174	0.325623	0.88996
ENSMUSG00000022663	16.759	1.05196	1.1663
ENSMUSG00000022671	13.799	0.858209	1.02771
ENSMUSG00000022672	8.83935	0.768742	1.09837
ENSMUSG00000022673	91.0254	1.76177	0.998565
ENSMUSG00000022674	4.84028	0.552969	1.00316
ENSMUSG00000022678	30.1761	1.46765	1.28874
ENSMUSG00000022679	4.45098	0.232154	0.435396
ENSMUSG00000022680	21.5373	1.54221	1.54797
ENSMUSG00000022682	124.016	1.19099	0.597145
ENSMUSG00000022687	0.755595	0.321991	1.21987
ENSMUSG00000022698	117.626	4.42578	2.26606
ENSMUSG00000022702	17.138	0.98428	1.08163
ENSMUSG00000022707	1.60017	0.63121	1.77598
ENSMUSG00000022710	83.9196	1.66094	0.972243
ENSMUSG00000022711	4.60811	0.746321	1.38057
ENSMUSG00000022718	24.7853	1.03546	0.983027
ENSMUSG00000022722	24.6873	2.12481	2.02037
ENSMUSG00000022738	0.383931	0.418453	2.07348
ENSMUSG00000022744	12.9277	0.0511497	0.0628564
ENSMUSG00000022752	125.34	3.4924	1.74369
ENSMUSG00000022757	29.1666	1.51361	1.34715
ENSMUSG00000022760	4.65718	1.31891	2.42953
ENSMUSG00000022761	5.70986	0.730443	1.2411
ENSMUSG00000022765	6.42274	0.214321	0.347557
ENSMUSG00000022769	39.6502	1.34143	1.05705
ENSMUSG00000022770	28.6664	0.88837	0.796113
ENSMUSG00000022771	22.0147	1.39677	1.38985
ENSMUSG00000022781	19.8481	0.703595	0.729465
ENSMUSG00000022788	1.66387	0.384051	1.06397
ENSMUSG00000022789	48.8968	0.397274	0.288085
ENSMUSG00000022791	12.6739	0.59222	0.733507
ENSMUSG00000022797	173.073	4.58609	2.01475
ENSMUSG00000022800	35.038	1.02875	0.851392
ENSMUSG00000022801	3.1391	0.496684	1.06983
ENSMUSG00000022808	27.3679	0.954704	0.871428
ENSMUSG00000022811	8.45777	1.25113	1.81914
ENSMUSG00000022812	7.21524	0.669852	1.0373
ENSMUSG00000022814	33.0504	1.14612	0.970747
ENSMUSG00000022816	4.3636	0.714678	1.35093
ENSMUSG00000022817	2.72524	0.00840833	0.0191553
ENSMUSG00000022828	32.0249	1.08873	0.933732
ENSMUSG00000022837	11.0956	0.636865	0.831513
ENSMUSG00000022838	0.446564	0.436592	2.03754
ENSMUSG00000022841	24.537	0.631233	0.601664
ENSMUSG00000022855	32.4892	0.637808	0.543894
ENSMUSG00000022858	85.019	1.94772	1.13425
ENSMUSG00000022863	1.44683	0.323434	0.947097
ENSMUSG00000022864	13.3587	0.773945	0.938794
ENSMUSG00000022865	10.9169	0.543078	0.713641
ENSMUSG00000022867	1.14037	0.244671	0.787366
ENSMUSG00000022871	2.28423	0.392519	0.959043
ENSMUSG00000022881	62.099	3.38503	2.23274
ENSMUSG00000022883	5.20637	0.856237	1.50907
ENSMUSG00000022884	283.031	3.7153	1.34302
ENSMUSG00000022895	10.1211	0.709719	0.96103
ENSMUSG00000022897	13.7672	0.898304	1.0767
ENSMUSG00000022905	39.3305	2.06494	1.63241
ENSMUSG00000022914	30.9415	1.26465	1.09951
ENSMUSG00000022945	32.9515	1.64886	1.39822
ENSMUSG00000022947	7.26528	0.59559	0.919778
ENSMUSG00000022951	6.85988	1.02625	1.62134
ENSMUSG00000022957	9.46466	0.841182	1.16974
ENSMUSG00000022961	59.6295	0.602284	0.403704
ENSMUSG00000022962	120.92	1.74979	0.886159
ENSMUSG00000022965	2.09329	0.404138	1.0222
ENSMUSG00000022967	5.06209	0.412279	0.73476
ENSMUSG00000022971	4.49737	1.02702	1.91823
ENSMUSG00000022973	3.34142	0.615735	1.29382
ENSMUSG00000022974	18.1423	0.163705	0.175881
ENSMUSG00000022982	666.798	6.7753	1.74365
ENSMUSG00000022995	55.6864	1.87559	1.29176
ENSMUSG00000023004	70.8993	3.0921	1.93512
ENSMUSG00000023010	74.8898	2.91503	1.78512
ENSMUSG00000023015	33.7696	1.36225	1.144
ENSMUSG00000023017	0.785277	0.296547	1.10644
ENSMUSG00000023018	14.6341	0.719888	0.842216
ENSMUSG00000023019	0.28621	0.155288	0.864511
ENSMUSG00000023021	19.6757	0.862155	0.896951
ENSMUSG00000023022	13.6565	0.708252	0.851631
ENSMUSG00000023027	33.8062	0.172947	0.145176
ENSMUSG00000023034	8.94679	0.98936	1.40683
ENSMUSG00000023043	4.21759	0.995381	1.90709
ENSMUSG00000023047	0.663939	0.365201	1.45636
ENSMUSG00000023050	2.01204	0.316114	0.812211
ENSMUSG00000023051	17.4623	1.70934	1.8645
ENSMUSG00000023055	10.1675	0.713029	0.963763
ENSMUSG00000023067	17.3954	1.30602	1.42674
ENSMUSG00000023072	6.39909	0.799144	1.29784
ENSMUSG00000023087	42.2254	2.68121	2.06073
ENSMUSG00000023089	200.283	6.26397	2.59708
ENSMUSG00000023092	5.35724	0.882841	1.53843
ENSMUSG00000023104	47.6403	1.6999	1.24548
ENSMUSG00000023110	78.9508	2.30568	1.38271
ENSMUSG00000023118	17.197	0.0314635	0.0345284
ENSMUSG00000023150	205.231	0.839213	0.344593
ENSMUSG00000023170	7.84896	1.44002	2.15674
ENSMUSG00000023175	108.427	3.41108	1.80382
ENSMUSG00000023186	4.69359	0.791908	1.45426
ENSMUSG00000023224	0.399016	0.323617	1.57924
ENSMUSG00000023235	1.16112	0.264502	0.84512
ENSMUSG00000023262	11.8198	0.323718	0.412194
ENSMUSG00000023266	1.39315	0.727188	2.16155
ENSMUSG00000023272	56.7325	2.73227	1.86793
ENSMUSG00000023277	28.7399	1.21872	1.09105
ENSMUSG00000023307	47.4821	1.36124	0.99867
ENSMUSG00000023348	9.62654	0.478765	0.661302
ENSMUSG00000023353	11.8836	0.912285	1.15915
ENSMUSG00000023393	2.26521	0.709724	1.73982
ENSMUSG00000023411	1.70887	0.652153	1.7877
ENSMUSG00000023456	168.021	1.2675	0.563414
ENSMUSG00000023460	16.4076	0.73158	0.817943
ENSMUSG00000023473	1.13149	0.510203	1.64697
ENSMUSG00000023484	7.29432	0.385705	0.594708
ENSMUSG00000023572	12.5824	1.27794	1.58738
ENSMUSG00000023755	23.6064	1.81968	1.76123
ENSMUSG00000023800	0.0576765	0.0501812	0.527235
ENSMUSG00000023805	2.45006	0.0823907	0.195788
ENSMUSG00000023809	5.73225	0.216161	0.36671
ENSMUSG00000023827	6.80954	0.234201	0.371091
ENSMUSG00000023830	16.1572	0.561955	0.632136
ENSMUSG00000023845	17.8514	1.45183	1.56984
ENSMUSG00000023852	34.8678	0.190644	0.158082
ENSMUSG00000023883	32.3509	0.887056	0.757723
ENSMUSG00000023902	16.5554	0.797434	0.888407
ENSMUSG00000023905	10.9683	2.25038	2.95166
ENSMUSG00000023906	4.43933	0.846361	1.58897
ENSMUSG00000023915	3.76716	0.142779	0.286084
ENSMUSG00000023919	20.8814	1.35911	1.38101
ENSMUSG00000023927	3.56362	0.430667	0.882136
ENSMUSG00000023932	80.7694	1.41678	0.842001
ENSMUSG00000023940	18.6038	0.430339	0.457763
ENSMUSG00000023944	1582.76	13.1374	2.39987
ENSMUSG00000023947	1.08151	0.185188	0.608602
ENSMUSG00000023951	12.2925	1.19635	1.49983
ENSMUSG00000023953	6.87391	0.643074	1.01515
ENSMUSG00000023980	11.9205	0.40328	0.511777
ENSMUSG00000023988	14.8229	0.899012	1.04644
ENSMUSG00000023990	9.0132	1.01337	1.43676
ENSMUSG00000023991	6.25353	0.593616	0.972889
ENSMUSG00000023994	12.0892	0.994251	1.25473
ENSMUSG00000024002	9.94122	0.468305	0.638656
ENSMUSG00000024006	23.5646	0.834905	0.808656
ENSMUSG00000024007	102.952	3.40881	1.84004
ENSMUSG00000024012	27.5296	1.472	1.34047
ENSMUSG00000024014	22.18	1.11649	1.10767
ENSMUSG00000024026	83.455	1.14899	0.674051
ENSMUSG00000024030	1.56865	0.471959	1.33842
ENSMUSG00000024039	5.12429	0.409371	0.726052
ENSMUSG00000024044	0.841343	0.227372	0.825462
ENSMUSG00000024045	53.5581	1.85438	1.29704
ENSMUSG00000024048	54.9084	1.79712	1.24464
ENSMUSG00000024050	1.92461	0.191477	0.500715
ENSMUSG00000024054	22.372	1.03009	1.01846
ENSMUSG00000024056	35.2561	0.896492	0.740113
ENSMUSG00000024065	1.25623	0.562012	1.74052
ENSMUSG00000024067	219.603	5.43215	2.17145
ENSMUSG00000024072	22.4563	1.48272	1.4638
ENSMUSG00000024073	31.2879	0.267506	0.23155
ENSMUSG00000024077	10.7805	0.147097	0.194261
ENSMUSG00000024078	28.1956	0.944615	0.852093
ENSMUSG00000024079	10.4467	0.743373	0.994043
ENSMUSG00000024081	69.3673	1.77164	1.11838
ENSMUSG00000024083	9.38884	0.511898	0.714112
ENSMUSG00000024091	145.363	1.53748	0.723825
ENSMUSG00000024095	44.4274	2.39834	1.80654
ENSMUSG00000024096	30.6355	0.728626	0.635983
ENSMUSG00000024097	202.681	3.65553	1.50847
ENSMUSG00000024098	12.1535	0.807085	1.01639
ENSMUSG00000024099	72.5455	0.773168	0.479485
ENSMUSG00000024101	6.82049	0.950146	1.50454
ENSMUSG00000024104	28.2232	1.10109	0.992858
ENSMUSG00000024120	54.9218	0.411782	0.285161
ENSMUSG00000024121	3.38028	1.12907	2.36162
ENSMUSG00000024122	19.5791	0.48452	0.50506
ENSMUSG00000024137	3.28229	0.331243	0.700972
ENSMUSG00000024140	12.9304	1.1339	1.39331
ENSMUSG00000024142	2.64172	0.442155	1.0198
ENSMUSG00000024143	3.09665	0.734002	1.58956
ENSMUSG00000024145	30.009	0.559054	0.491986
ENSMUSG00000024146	36.0443	1.86846	1.52907
ENSMUSG00000024151	111.281	1.42283	0.744701
ENSMUSG00000024158	14.6591	0.757274	0.885354
ENSMUSG00000024163	3.04593	0.532268	1.16026
ENSMUSG00000024169	4.88589	0.682034	1.23271
ENSMUSG00000024170	5.98998	0.705151	1.17559
ENSMUSG00000024181	59.1343	2.4338	1.63675
ENSMUSG00000024182	16.9564	0.620898	0.685198
ENSMUSG00000024188	66.1813	0.740514	0.476261
ENSMUSG00000024190	11.4313	0.775496	1.00062
ENSMUSG00000024193	0.539958	0.483326	2.09204
ENSMUSG00000024197	20.9911	0.801988	0.81322
ENSMUSG00000024201	1.87442	0.240002	0.634218
ENSMUSG00000024206	5.53121	0.150987	0.259796
ENSMUSG00000024212	4.57266	0.314466	0.583494
ENSMUSG00000024213	25.7849	1.26106	1.17858
ENSMUSG00000024217	69.18	2.8995	1.83233
ENSMUSG00000024218	17.7708	1.38429	1.49949
ENSMUSG00000024220	3.34977	0.231728	0.486439
ENSMUSG00000024222	40.8895	1.56167	1.21567
ENSMUSG00000024231	53.6688	2.32591	1.62551
ENSMUSG00000024232	2.02857	0.590367	1.51195
ENSMUSG00000024236	1.86879	0.364856	0.965303
ENSMUSG00000024238	2.29141	0.435687	1.06319
ENSMUSG00000024240	10.8558	0.883101	1.16304
ENSMUSG00000024241	7.73653	0.921229	1.38766
ENSMUSG00000024242	19.5174	1.46106	1.5249
ENSMUSG00000024248	54.8879	2.16029	1.49638
ENSMUSG00000024251	14.077	0.929828	1.1047
ENSMUSG00000024258	68.7347	0.416222	0.263705
ENSMUSG00000024260	9.59829	0.545592	0.754487
ENSMUSG00000024269	4.10052	0.448522	0.868986
ENSMUSG00000024277	3.59692	0.262058	0.534797
ENSMUSG00000024283	19.8677	1.30653	1.35404
ENSMUSG00000024286	15.1123	0.625098	0.722053
ENSMUSG00000024290	24.0461	1.36645	1.31292
ENSMUSG00000024293	18.1122	0.437104	0.469923
ENSMUSG00000024294	21.2023	1.35939	1.37297
ENSMUSG00000024300	2.48334	0.376737	0.890478
ENSMUSG00000024302	0.536002	0.647758	2.81196
ENSMUSG00000024304	0.227186	0.20439	1.24698
ENSMUSG00000024312	20.6134	1.26621	1.29322
ENSMUSG00000024313	1.75631	0.408714	1.10828
ENSMUSG00000024317	63.2508	3.62921	2.37641
ENSMUSG00000024325	2.08132	0.44767	1.13489
ENSMUSG00000024327	44.907	1.31242	0.984376
ENSMUSG00000024335	43.6897	1.81721	1.37793
ENSMUSG00000024349	0.990091	0.327775	1.11559
ENSMUSG00000024352	3.3639	1.3232	2.77299
ENSMUSG00000024359	380.118	2.51187	0.807795
ENSMUSG00000024360	265.142	2.66247	0.987676
ENSMUSG00000024369	22.4316	1.50419	1.48565
ENSMUSG00000024370	30.9957	1.31691	1.14415
ENSMUSG00000024381	1.937	0.646058	1.68516
ENSMUSG00000024382	22.4699	0.926628	0.914584
ENSMUSG00000024387	61.4316	2.05514	1.36137
ENSMUSG00000024392	23.8478	0.822747	0.793116
ENSMUSG00000024393	18.2963	0.917271	0.982195
ENSMUSG00000024399	0.878136	0.784177	2.79901
ENSMUSG00000024400	41.2043	1.61636	1.25442
ENSMUSG00000024404	30.2413	0.68743	0.603114
ENSMUSG00000024406	527.496	2.47986	0.700342
ENSMUSG00000024423	57.6808	1.94827	1.32322
ENSMUSG00000024425	51.5611	1.25039	0.887856
ENSMUSG00000024426	1.30126	0.769734	2.35077
ENSMUSG00000024427	61.9956	1.41947	0.93689
ENSMUSG00000024429	22.4317	0.877599	0.866777
ENSMUSG00000024454	30.6101	1.53719	1.34218
ENSMUSG00000024456	19.0764	1.30737	1.37692
ENSMUSG00000024457	7.64442	0.4584	0.69378
ENSMUSG00000024462	4.76792	0.283184	0.51681
ENSMUSG00000024474	66.2588	2.9971	1.92668
ENSMUSG00000024480	10.1646	1.36479	1.84493
ENSMUSG00000024483	25.2735	1.02286	0.963576
ENSMUSG00000024493	116.647	2.55181	1.3109
ENSMUSG00000024498	49.1619	0.869261	0.629
ENSMUSG00000024501	4.26423	0.686153	1.30891
ENSMUSG00000024507	26.9881	2.02097	1.85494
ENSMUSG00000024513	8.86102	1.0006	1.42826
ENSMUSG00000024515	16.8055	1.26897	1.40536
ENSMUSG00000024518	0.115892	0.192657	1.53494
ENSMUSG00000024521	22.646	1.52874	1.50421
ENSMUSG00000024526	0.528707	0.40755	1.77884
ENSMUSG00000024527	42.367	1.34588	1.03305
ENSMUSG00000024528	38.8691	2.18609	1.73628
ENSMUSG00000024537	37.495	1.70977	1.37749
ENSMUSG00000024538	28.1796	1.36505	1.23163
ENSMUSG00000024539	46.6375	1.09365	0.808084
ENSMUSG00000024542	33.1661	0.985895	0.833883
ENSMUSG00000024560	13.7859	0.545935	0.654003
ENSMUSG00000024561	8.11506	0.361243	0.533935
ENSMUSG00000024563	11.4582	0.66255	0.854089
ENSMUSG00000024576	120.945	1.83423	0.928847
ENSMUSG00000024580	12.6784	0.754045	0.933806
ENSMUSG00000024581	10.3369	1.39539	1.87376
ENSMUSG00000024583	88.1903	1.65934	0.952379
ENSMUSG00000024587	227.673	3.06772	1.20887
ENSMUSG00000024589	2.79752	0.257416	0.580374
ENSMUSG00000024590	216.13	2.7682	1.11358
ENSMUSG00000024597	17.3618	1.3756	1.50391
ENSMUSG00000024603	11.2817	0.802296	1.04062
ENSMUSG00000024608	2006.6	24.7196	4.11023
ENSMUSG00000024613	41.5968	0.823864	0.636985
ENSMUSG00000024619	4.12234	0.951447	1.8395
ENSMUSG00000024620	0.592126	0.138347	0.577323
ENSMUSG00000024622	9.15993	0.800381	1.12754
ENSMUSG00000024639	4.62458	0.58631	1.08304
ENSMUSG00000024640	317.524	0.731628	0.252683
ENSMUSG00000024642	42.8571	1.63703	1.25081
ENSMUSG00000024644	37.0659	1.82286	1.47532
ENSMUSG00000024646	66.5934	0.897595	0.575868
ENSMUSG00000024654	8.95702	0.753637	1.07116
ENSMUSG00000024659	7.91828	0.593538	0.885859
ENSMUSG00000024660	39.2339	1.42268	1.12577
ENSMUSG00000024661	212.999	2.39441	0.968804
ENSMUSG00000024663	0.216884	0.278297	1.72942
ENSMUSG00000024695	24.8653	1.27237	1.20639
ENSMUSG00000024712	16.5123	0.79739	0.889275
ENSMUSG00000024735	41.5145	1.58441	1.22598
ENSMUSG00000024740	271.584	2.58129	0.948493
ENSMUSG00000024742	84.9941	2.38554	1.38937
ENSMUSG00000024743	0.885333	0.626438	2.22876
ENSMUSG00000024750	14.6897	1.17235	1.3695
ENSMUSG00000024758	32.0578	0.723171	0.619966
ENSMUSG00000024764	22.6367	0.381011	0.374957
ENSMUSG00000024767	35.8011	2.69149	2.20852
ENSMUSG00000024769	9.76739	0.561754	0.771477
ENSMUSG00000024772	34.7373	0.414605	0.344302
ENSMUSG00000024777	6.52835	0.968711	1.5608
ENSMUSG00000024782	7.67	0.321603	0.486095
ENSMUSG00000024785	55.8743	0.869057	0.597738
ENSMUSG00000024789	3.55499	0.373324	0.765416
ENSMUSG00000024790	15.1525	1.26961	1.46499
ENSMUSG00000024791	45.526	1.93452	1.44313
ENSMUSG00000024792	7.91664	0.405125	0.604701
ENSMUSG00000024795	73.5905	1.71953	1.06035
ENSMUSG00000024797	5.42478	0.981053	1.7011
ENSMUSG00000024805	8.35414	1.00036	1.46165
ENSMUSG00000024807	3.61976	0.563476	1.14704
ENSMUSG00000024812	51.3042	1.54496	1.09919
ENSMUSG00000024824	6.15323	0.604686	0.997406
ENSMUSG00000024826	14.886	1.84689	2.14615
ENSMUSG00000024827	51.6786	1.60283	1.13708
ENSMUSG00000024831	3.08927	0.145113	0.314554
ENSMUSG00000024833	30.4943	1.14059	0.997388
ENSMUSG00000024835	25.7137	0.373229	0.3492
ENSMUSG00000024837	12.3595	0.788068	0.985851
ENSMUSG00000024847	14.5322	0.770557	0.903993
ENSMUSG00000024851	0.917088	0.581804	2.04124
ENSMUSG00000024854	2.89244	0.303481	0.675239
ENSMUSG00000024855	1.73693	0.35786	0.974666
ENSMUSG00000024858	13.4187	0.839803	1.01687
ENSMUSG00000024862	4.21919	0.579865	1.11082
ENSMUSG00000024866	0.860023	0.482249	1.7356
ENSMUSG00000024867	0.740899	0.219532	0.838204
ENSMUSG00000024870	29.2333	1.93262	1.71852
ENSMUSG00000024875	9.2423	0.619587	0.869749
ENSMUSG00000024878	35.1471	0.516108	0.426604
ENSMUSG00000024892	7.96233	1.04618	1.55799
ENSMUSG00000024900	10.9492	0.402226	0.527934
ENSMUSG00000024902	26.609	0.555565	0.51279
ENSMUSG00000024906	3.12321	0.332957	0.718616
ENSMUSG00000024908	67.3444	1.297	0.828421
ENSMUSG00000024911	9.67676	1.21202	1.67068
ENSMUSG00000024913	8.46718	0.324547	0.471685
ENSMUSG00000024914	47.8139	2.95673	2.16321
ENSMUSG00000024924	0.453697	0.367701	1.70528
ENSMUSG00000024926	16.8541	0.905517	1.00169
ENSMUSG00000024927	3.98974	0.243961	0.477822
ENSMUSG00000024935	6.08829	0.879334	1.45654
ENSMUSG00000024939	7.77707	1.25881	1.89223
ENSMUSG00000024940	0.360191	0.163845	0.832678
ENSMUSG00000024941	14.8496	1.23082	1.43164
ENSMUSG00000024942	8.63517	0.919331	1.32576
ENSMUSG00000024943	35.6125	1.20148	0.987955
ENSMUSG00000024944	18.8399	1.67952	1.77764
ENSMUSG00000024947	14.1953	0.600049	0.710537
ENSMUSG00000024949	49.9432	1.19363	0.858331
ENSMUSG00000024952	4.16847	0.236649	0.455516
ENSMUSG00000024953	39.4708	2.01152	1.58793
ENSMUSG00000024955	10.132	0.356861	0.483019
ENSMUSG00000024959	11.4599	0.920119	1.18605
ENSMUSG00000024960	29.1922	1.48332	1.31973
ENSMUSG00000024962	4.05506	0.909246	1.76942
ENSMUSG00000024966	287.844	3.34577	1.20138
ENSMUSG00000024968	56.3034	2.55399	1.75131
ENSMUSG00000024969	8.71539	0.527102	0.757345
ENSMUSG00000024974	110.567	2.50708	1.31555
ENSMUSG00000024975	21.5295	1.21171	1.2164
ENSMUSG00000024976	18.1882	0.635698	0.682293
ENSMUSG00000024978	6.00098	0.606087	1.0097
ENSMUSG00000024982	26.3371	0.355073	0.329073
ENSMUSG00000024983	7.83307	0.561741	0.842006
ENSMUSG00000024985	0.794956	0.214969	0.798181
ENSMUSG00000024986	2.80856	0.645735	1.45361
ENSMUSG00000024989	60.9907	1.34774	0.89533
ENSMUSG00000024991	275.248	3.30986	1.20976
ENSMUSG00000024997	51.7608	1.3271	0.940878
ENSMUSG00000024998	2.67358	0.599218	1.3755
ENSMUSG00000024999	54.547	2.07647	1.44188
ENSMUSG00000025001	311.948	3.39622	1.18123
ENSMUSG00000025006	2.05846	0.596319	1.51836
ENSMUSG00000025007	37.7236	1.64158	1.31937
ENSMUSG00000025008	2.54569	0.137069	0.320815
ENSMUSG00000025025	13.903	0.756106	0.902747
ENSMUSG00000025026	14.9719	0.321746	0.373028
ENSMUSG00000025027	47.5899	2.05578	1.50686
ENSMUSG00000025034	25.2574	0.964578	0.908905
ENSMUSG00000025035	31.8886	1.68022	1.44345
ENSMUSG00000025037	19.7278	0.654496	0.680198
ENSMUSG00000025040	6.81074	1.1769	1.86466
ENSMUSG00000025041	11.8501	0.912053	1.16015
ENSMUSG00000025047	45.7348	0.996311	0.741888
ENSMUSG00000025049	26.5248	0.987221	0.912358
ENSMUSG00000025050	41.2401	1.25017	0.969894
ENSMUSG00000025056	56.3818	2.69628	1.84786
ENSMUSG00000025059	10.0786	0.655926	0.889674
ENSMUSG00000025060	33.058	0.523251	0.443146
ENSMUSG00000025066	199.066	3.10791	1.29168
ENSMUSG00000025068	19.0745	1.63858	1.72582
ENSMUSG00000025076	4.02711	0.521559	1.01775
ENSMUSG00000025078	11.8316	1.2038	1.53221
ENSMUSG00000025085	3.35123	0.694384	1.45739
ENSMUSG00000025092	1.18337	0.516431	1.6377
ENSMUSG00000025103	10.9769	0.763273	1.00082
ENSMUSG00000025130	219.849	1.50729	0.602261
ENSMUSG00000025132	88.4633	2.36939	1.35825
ENSMUSG00000025133	30.5129	0.640132	0.55963
ENSMUSG00000025134	223.666	3.46517	1.37514
ENSMUSG00000025135	12.6194	0.642942	0.797692
ENSMUSG00000025138	7.64551	0.905775	1.37079
ENSMUSG00000025139	11.2919	0.241822	0.313544
ENSMUSG00000025140	7.38652	0.281254	0.431504
ENSMUSG00000025144	28.4286	2.04063	1.83475
ENSMUSG00000025151	29.1863	0.571067	0.508127
ENSMUSG00000025153	50.4038	0.996099	0.713686
ENSMUSG00000025156	41.9001	0.897477	0.691904
ENSMUSG00000025157	17.1326	0.954038	1.04853
ENSMUSG00000025159	18.2919	0.668764	0.716166
ENSMUSG00000025162	25.7703	0.65141	0.608939
ENSMUSG00000025178	12.0046	0.499113	0.63163
ENSMUSG00000025189	0.369748	0.227216	1.14281
ENSMUSG00000025190	67.1724	1.39839	0.894089
ENSMUSG00000025199	34.0022	0.996205	0.834327
ENSMUSG00000025204	249.25	2.45781	0.934374
ENSMUSG00000025207	1.12078	0.295489	0.957457
ENSMUSG00000025208	31.9022	1.33504	1.14672
ENSMUSG00000025212	0.860739	0.533768	1.92038
ENSMUSG00000025217	5.95364	0.503408	0.84128
ENSMUSG00000025220	74.9093	1.21886	0.746338
[truncated: 3,470 more rows]

## Sheet: Supplemental Table 9
Supplemental Table 11: Mean gene expression levels, the CV, and the F* values for genes based on the yeast single-cell RNA-seq data.
gene	mean gene expression level	CV	F*
YDL244W	4.0674	9.65965	1.55844
YDL243C	9.17073	6.69107	1.25102
YDL240W	6.11005	4.65294	0.466005
YDL239C	2.79256	8.09729	0.872296
YDL238C	1.71435	13.7747	1.89809
YDL233W	3.90479	10.0268	1.6377
YDL232W	26.588	10.617	6.47818
YDL229W	2162.41	0.407191	0.331344
YDL227C	91.9417	3.34217	1.59205
YDL220C	2.30902	7.80098	0.72351
YDL219W	66.0028	3.28282	1.19651
YDL216C	4.98856	7.93687	1.19373
YDL215C	10.4416	3.70407	0.417413
YDL213C	278.351	1.52049	0.788486
YDL212W	776.354	1.01051	0.822784
YDL210W	2.33202	8.78582	0.923075
YDL208W	756.105	1.08883	0.933754
YDL205C	12.6123	5.23859	0.946266
YDL204W	7.57719	8.84841	1.93334
YDL202W	26.5097	4.82379	1.33453
YDL200C	73.4895	3.3302	1.33438
YDL198C	99.3663	2.17004	0.712159
YDL192W	2806.32	0.538703	0.73655
YDL191W	1422.82	0.986591	1.334
YDL184C	94.5534	7.33154	7.82638
YDL181W	49.5276	6.7509	4.09251
YDL179W	33.601	4.45845	1.34841
YDL175C	9.46962	6.45483	1.18888
YDL169C	4.62639	11.7451	2.49446
YDL164C	8.39163	4.49765	0.53355
YDL156W	2.63195	8.62236	0.954865
YDL154W	1.90253	10.0227	1.06694
YDL146W	4.64076	7.57877	1.04062
YDL141W	6.19563	5.512	0.659753
YDL139C	5.43425	10.7032	2.29024
YDL138W	4.51153	6.65472	0.788422
YDL136W	765.981	1.22462	1.19445
YDL130W-A	58.0174	5.3142	2.84909
YDL130W	10259.4	0.359868	1.13209
YDL113C	7.00689	5.65873	0.752005
YDL111C	160.975	1.70501	0.639433
YDL110C	16.8411	8.05243	2.71707
YDL104C	4.4903	7.8665	1.09849
YDL101C	26.0226	3.36565	0.641262
YDL100C	397.64	0.961404	0.422682
YDL098C	16.8721	6.58623	1.81998
YDL095W	101.409	1.46953	0.331717
YDL093W	7.77455	4.62829	0.537786
YDL087C	6.38562	7.94616	1.39765
YDL083C	11258.9	0.322564	0.996949
YDL082W	3715.57	0.446012	0.655462
YDL081C	5962.93	0.47654	1.17156
YDL080C	6.40785	5.3512	0.635252
YDL079C	2.63942	11.5068	1.70346
YDL075W	2623.64	1.03952	2.57764
YDL065C	15.1025	5.03598	0.986983
YDL061C	7384.78	0.588273	2.19415
YDL059C	13.3611	6.89822	1.70533
YDL055C	1307.19	0.868251	0.958171
YDL045W-A	39.1545	5.36354	2.17777
YDL043C	11.12	6.59685	1.38014
YDL035C	11.0329	3.55092	0.397809
YDL033C	1.84489	12.7582	1.6984
YDL025C	5.71322	6.30335	0.819719
YDL022W	37.2516	3.31011	0.800238
YDL021W	8.58312	7.49982	1.50543
YDL018C	71.1144	2.68981	0.849339
YDL017W	9.06013	5.1641	0.73931
YDL015C	160.51	1.74817	0.670678
YDL010W	33.867	4.13151	1.16444
YDL005C	27.8636	3.41135	0.691238
YDL003W	32.0591	2.95843	0.574166
YDR003W	2.46332	11.7916	1.71721
YDR013W	55.453	3.09271	0.933269
YDR016C	105.923	3.73171	2.21174
YDR020C	3.90946	11.1754	2.03588
YDR025W	9846.53	0.33929	0.966474
YDR027C	9.42261	4.00693	0.456646
YDR030C	13.2903	4.59941	0.755428
YDR031W	43.5134	4.75581	1.8481
YDR033W	50.0844	4.07709	1.50495
YDR043C	6.61338	8.52288	1.64413
YDR049W	8.36257	4.68276	0.577075
YDR050C	9465.7	0.313788	0.795244
YDR055W	102.039	3.64383	2.0492
YDR064W	15711.9	0.281875	1.06133
YDR065W	5.87674	6.92929	1.00838
YDR066C	31.9937	4.51364	1.33456
YDR069C	3.50429	7.06307	0.760782
YDR070C	14.165	12.2636	5.60542
YDR079C-A	51.9937	6.09286	3.45449
YDR082W	9.16124	5.34727	0.798443
YDR085C	3.36171	7.82514	0.910608
YDR086C	1693.49	0.990083	1.57014
YDR088C	7.76924	7.37164	1.36366
YDR096W	2.5405	7.63562	0.7333
YDR098C	290.97	1.31806	0.614312
YDR104C	4.70338	5.04022	0.464094
YDR106W	3.60251	11.1945	1.94344
YDR107C	6.81605	5.84105	0.787232
YDR113C	8.77086	6.10674	1.01224
YDR123C	9.74914	7.15348	1.48824
YDR125C	1.68102	12.4116	1.52378
YDR126W	6.7331	8.88733	1.8083
YDR130C	8.78745	7.76519	1.63871
YDR138W	3.39278	7.46846	0.834115
YDR139C	80.3066	4.5737	2.6908
YDR146C	7.97264	6.43612	1.05697
YDR160W	2.40472	8.46151	0.871787
YDR162C	26.1378	4.46391	1.13155
YDR169C	7.09944	5.77522	0.789888
YDR171W	5.06606	8.68322	1.4426
YDR173C	9.34229	6.4672	1.18293
YDR174W	559.339	1.0979	0.733898
YDR176W	10.2681	4.62263	0.642986
YDR178W	9.5518	9.36652	2.51756
YDR181C	8.21914	6.66739	1.15685
YDR183W	24.0681	4.74751	1.20809
YDR185C	8.54873	9.22032	2.26945
YDR191W	11.0679	5.98692	1.13321
YDR204W	25.1527	4.18367	0.967532
YDR206W	3.42957	6.3669	0.610175
YDR207C	3.19981	6.43941	0.59855
YDR219C	15.1405	4.4332	0.766149
YDR223W	4.07029	8.77987	1.28805
YDR224C	3338.54	1.16963	4.07892
YDR225W	3939.99	1.14118	4.53371
YDR226W	2084.48	0.565069	0.617136
YDR229W	15.8685	4.52651	0.824549
YDR231C	31.0398	4.79382	1.47335
YDR242W	3.64009	9.04703	1.27737
YDR255C	2.53761	12.4129	1.93664
YDR258C	15.4126	3.60517	0.512818
YDR260C	3.45072	13.7182	2.84324
YDR263C	6.27139	7.43635	1.21012
YDR273W	9.36959	6.84293	1.3269
YDR281C	22.1708	6.10979	1.88974
YDR285W	1.2975	9.46351	0.76514
YDR297W	75.0461	2.31408	0.654536
YDR302W	145.547	2.11959	0.913
YDR305C	16.7319	5.71215	1.3612
YDR309C	55.0139	2.78856	0.754299
YDR314C	4.7314	7.201	0.950811
YDR316W	18.5816	4.20869	0.793835
YDR317W	3.92415	8.32883	1.13342
YDR318W	8.07473	6.54729	1.10283
YDR320C-A	22.2566	8.40942	3.5896
YDR323C	5.17644	7.201	1.00558
YDR330W	4.93867	7.37348	1.02384
YDR332W	4.65522	6.94328	0.875111
YDR339C	234.28	1.71434	0.871762
YDR342C	2.77577	10.6153	1.49378
YDR343C	2.56087	10.6899	1.44408
YDR345C	347.872	1.28586	0.676909
YDR346C	172.179	1.2388	0.355968
YDR352W	13.6045	5.44738	1.07638
YDR356W	6.30528	5.46358	0.655463
YDR358W	5.96348	7.43431	1.17152
YDR361C	114.498	1.95312	0.643291
YDR363W-A	34.4642	6.84453	3.23601
YDR364C	1.53465	11.3737	1.21488
YDR369C	3.39634	6.76881	0.685589
YDR371W	13.2527	4.57864	0.747201
YDR374W-A	60.5325	4.82544	2.42412
YDR378C	596.369	1.58977	1.62479
YDR379C-A	19.9128	8.35425	3.28023
YDR380W	3.51293	7.67594	0.899882
YDR382W	7936.51	0.450373	1.37922
YDR383C	10.4086	7.47481	1.69631
YDR386W	7.03091	5.27628	0.655222
YDR399W	595.5	1.15224	0.852462
YDR400W	39.4372	3.09428	0.728588
YDR403W	1.68583	11.3067	1.26664
YDR405W	21.6093	4.63075	1.06641
YDR409W	2.2168	7.51032	0.654773
YDR418W	5371.23	0.398817	0.742506
YDR419W	2.45174	8.64457	0.920359
YDR420W	2.27956	5.66264	0.378366
YDR422C	8.94683	4.31184	0.511215
YDR423C	23.474	3.83757	0.77573
YDR432W	8.12022	6.33862	1.03741
YDR436W	2.9743	8.64286	1.03195
YDR438W	12.8721	5.56447	1.0823
YDR447C	7042.27	0.417014	1.05304
YDR450W	12681.6	0.310943	1.04248
YDR451C	29.3403	3.85414	0.915099
YDR453C	78.5965	3.88787	1.913
YDR454C	1019.9	0.843434	0.72656
YDR459C	17.9135	4.35235	0.827929
YDR461W	58.6432	6.98851	4.96644
YDR462W	92.3393	3.25538	1.51541
YDR470C	6.46794	6.08732	0.826935
YDR471W	6461.07	0.417128	0.969592
YDR475C	3.91738	6.85014	0.765882
YDR479C	10.2415	4.75287	0.678565
YDR480W	5.79484	9.70624	1.96113
YDR484W	4.98455	6.56249	0.815696
YDR485C	8.64855	4.46697	0.536695
YDR488C	7.20496	5.89704	0.831382
YDR489W	18.0334	4.62397	0.938767
YDR493W	50.5	4.17035	1.58416
YDR495C	5.43189	5.06786	0.513315
YDR499W	8.92437	4.8609	0.648634
YDR500C	2866.69	0.712647	1.31459
YDR501W	2.42576	9.96576	1.21552
YDR505C	2.92958	6.99556	0.669961
YDR506C	2.94718	7.57195	0.787729
YDR507C	17.2219	2.79249	0.331778
YDR510W	786.896	1.38738	1.5691
YDR519W	176.928	2.24054	1.18979
YDR520C	4.90322	5.81516	0.633962
YDR525W-A	73.301	4.84724	2.82156
YDR530C	28.1234	4.02087	0.966626
YDR534C	379.258	1.07454	0.507681
YDR538W	9.91874	7.35638	1.59175
YOL158C	371.711	0.917995	0.364418
YOL156W	2.53166	9.9868	1.25184
YOL154W	12.9554	6.22718	1.3613
YOL152W	1.84543	14.9844	2.34323
YOL149W	7.20149	7.9631	1.51553
YOL143C	1757.32	0.816095	1.10291
YOL141W	1.57951	11.1284	1.18224
YOL139C	909.614	0.852174	0.671201
YOL136C	2.29332	11.9953	1.70385
YOL133W	45.5043	5.22898	2.308
YOL132W	1.25072	12.4513	1.29765
YOL130W	2.69042	7.79508	0.790672
YOL128C	11.2303	5.56639	0.989083
YOL127W	10320.5	0.419998	1.55107
YOL121C	6485.25	0.404392	0.91457
YOL120C	6637	0.353048	0.712782
YOL117W	3.23963	7.97032	0.923842
YOL116W	12.2278	5.49912	1.02143
YOL110W	15.2152	5.89653	1.35993
YOL109W	2611.91	0.745044	1.31866
YOL108C	16.9533	7.87965	2.61352
YOL105C	5.04354	6.58085	0.826307
YOL100W	4.29654	5.75505	0.572142
YOL092W	325.326	1.24589	0.601389
YOL091W	2.52148	10.0474	1.26407
YOL090W	13.2625	3.34799	0.399711
YOL086C	12635.3	0.344167	1.27252
YOL083W	10.9061	5.5813	0.975315
YOL082W	18.6832	4.07547	0.747162
YOL078W	3.33667	6.21406	0.571656
YOL077W-A	80.9441	4.89941	3.10618
YOL071W	38.3797	4.6174	1.59093
YOL067C	7.92485	10.002	2.54275
YOL066C	7.26706	5.79617	0.807615
YOL060C	2.40001	8.85776	0.954247
YOL058W	144.907	2.17068	0.954244
YOL042W	9.72632	6.33742	1.16626
YOL040C	14028.7	0.277245	0.916535
YOL039W	4546.54	0.543846	1.17849
YOL033W	5.79236	6.18326	0.795648
YOL031C	11.4358	5.01279	0.811819
YOL028C	5.3347	9.13392	1.64867
YOL017W	4.76366	6.0121	0.665569
YOL016C	15.681	5.15723	1.06175
YOL015W	3.32444	8.63989	1.10265
YOL012C	217.712	2.23816	1.40081
YOL007C	4.83475	8.79895	1.4388
YOL003C	23.6298	3.7339	0.737779
YOR003W	10.2787	5.26343	0.834168
YOR008C	22.3647	3.83255	0.748081
YOR009W	5.38427	8.81847	1.54569
YOR010C	10.062	7.44407	1.64534
YOR011W	2.81599	5.67681	0.430879
YOR017W	5.1787	5.78424	0.648999
YOR018W	4.8784	5.64722	0.595987
YOR020C	1966.69	0.841048	1.29683
YOR025W	20.1132	3.93801	0.733906
YOR028C	2.98935	11.7237	1.90453
YOR030W	4.23723	6.91946	0.820032
YOR035C	2.80873	7.85549	0.823806
YOR037W	20.3828	4.38675	0.919095
YOR040W	7.45862	8.78592	1.8869
YOR044W	17.6194	6.74692	1.96717
YOR054C	5.041	5.93582	0.672053
YOR058C	12.0278	3.95778	0.523309
YOR063W	4857.97	0.302045	0.387068
YOR071C	3.96852	7.91561	1.03082
YOR073W	5.90595	6.35545	0.850945
YOR074C	84.5525	2.35504	0.741761
YOR076C	12.8083	3.64768	0.463543
YOR077W	6.9006	9.03718	1.89935
YOR083W	6.93037	8.11088	1.53416
YOR084W	9.62953	6.05646	1.05819
YOR095C	509.28	1.03705	0.604936
YOR096W	8927.93	0.314885	0.756225
YOR099W	189.411	1.60279	0.642736
YOR112W	10.0051	4.57139	0.61818
YOR113W	1.91771	8.66508	0.801145
YOR122C	1772.14	0.744372	0.924543
YOR124C	17.9155	2.44235	0.260731
YOR129C	2.3761	8.07655	0.788689
YOR137C	8.59886	5.46979	0.801712
YOR140W	1.38683	12.5784	1.40319
YOR144C	9.21111	4.46848	0.559549
YOR149C	7.06042	6.05437	0.865039
YOR156C	1.22044	13.2377	1.44683
YOR162C	4.19957	6.84258	0.797517
YOR166C	13.8384	4.25093	0.663026
YOR167C	8846.7	0.510936	1.97332
YOR173W	3.01571	9.65457	1.2984
YOR179C	13.4666	7.42553	1.98645
YOR180C	3.05732	13.4465	2.5394
YOR182C	591.568	1.8682	2.22839
YOR189W	24.1652	7.30819	2.87084
YOR195W	23.9693	2.7154	0.394084
YOR201C	19.9742	3.93872	0.730671
YOR213C	8.50151	8.72475	2.02476
YOR215C	32.2277	4.96077	1.62045
YOR220W	41.6653	3.54703	0.996186
YOR227W	2.814	6.22426	0.517774
YOR228C	5.3463	8.52433	1.43791
YOR229W	16.4744	4.23127	0.739064
YOR232W	323.367	1.26103	0.613046
YOR234C	4462.25	0.563404	1.24259
YOR237W	97.299	2.20388	0.722832
YOR247W	18.6186	5.58237	1.39851
YOR249C	6.45829	5.09822	0.579488
YOR253W	452.234	1.26841	0.819042
YOR264W	46.4856	2.88348	0.712832
YOR269W	12.5113	4.65146	0.742051
YOR276W	825.725	0.968155	0.796571
YOR284W	4.64022	11.1522	2.25314
YOR287C	13.2559	5.65322	1.13927
YOR293W	13981.6	0.356083	1.50684
YOR294W	418.242	1.26303	0.760819
YOR295W	8.44696	7.56369	1.51538
YOR298W	2.08214	10.5333	1.2417
YOR301W	2.0971	12.1169	1.65001
YOR307C	13.3038	4.87962	0.850857
YOR308C	5.20209	6.92362	0.932484
YOR311C	111.116	2.07362	0.70854
YOR312C	6974.04	0.370689	0.82428
YOR315W	2.66096	11.1738	1.61406
YOR317W	8.55814	4.88987	0.638754
YOR326W	44.4067	1.585	0.208327
YOR328W	0.632796	10.8223	0.677727
YOR329C	1.83764	9.01658	0.846369
YOR334W	7.7817	6.22538	0.973548
YOR337W	3.48613	6.85131	0.713596
YOR339C	5.44216	12.4287	3.091
YOR341W	39.8795	1.44271	0.159667
YOR347C	4.79418	9.06206	1.51816
YOR349W	3.06201	6.77004	0.64431
YOR350C	8.9971	4.89466	0.661161
YOR352W	10.7124	5.52918	0.94593
YOR353C	2.96669	6.74942	0.628363
YOR356W	6.35349	5.66272	0.707528
YOR357C	164.294	2.05384	0.942885
YOR359W	5.92596	6.04401	0.771233
YOR361C	138.319	1.11282	0.241835
YOR363C	1.4206	8.89496	0.711279
YOR368W	17.9141	4.16546	0.758371
YOR369C	17367.6	0.299204	1.32282
YOR373W	4.6277	6.11396	0.676056
YOR378W	2.37013	11.1897	1.51164
YOR380W	1.80915	10.8577	1.2163
YOR382W	23490.2	0.35504	2.53204
YOR383C	6661.72	0.572104	1.87844
YOR386W	1.35612	11.3095	1.12017
YOR390W	11.0061	5.96752	1.12171
YGL263W	5.00298	8.69956	1.43676
YGL254W	3.43918	10.9652	1.81288
YGL253W	742.756	0.734335	0.418255
YGL251C	3.73272	5.81988	0.536761
YGL250W	1.9574	12.6469	1.72696
YGL237C	6.9287	8.75313	1.78646
YGL236C	5.13309	6.82114	0.89756
YGL229C	4.15285	6.44039	0.701676
YGL226C-A	834.204	1.31137	1.47443
YGL225W	317.899	1.31663	0.659014
YGL222C	12.4362	9.01725	2.77753
YGL212W	6.50029	7.80117	1.36244
YGL208W	6.85127	6.94633	1.11702
YGL206C	29.8078	1.73034	0.186523
YGL200C	942.622	0.918063	0.803567
YGL197W	2.29879	6.06135	0.435664
YGL191W	308.663	1.77312	1.16667
YGL187C	17.6293	7.08965	2.17294
YGL184C	3.48475	9.43277	1.35232
YGL180W	1.2597	11.3104	1.07501
YGL178W	9.24487	4.11161	0.474874
YGL175C	12.9366	5.80425	1.18152
YGL174W	10.1785	7.6642	1.75733
YGL169W	14.5044	4.21712	0.673488
YGL162W	12.8017	6.20279	1.33992
YGL160W	10.5624	4.77295	0.698353
YGL158W	5.5912	6.7982	0.940608
YGL156W	3.38425	6.1503	0.5648
YGL147C	10811.7	0.350638	1.1318
YGL146C	2.62172	11.2635	1.62568
YGL139W	1.26761	8.62945	0.627978
YGL135W	483.793	1.08051	0.628949
YGL131C	6.38641	4.20765	0.39192
YGL128C	12.5863	6.37373	1.39885
YGL126W	8.10914	7.09033	1.29692
YGL124C	9.94467	5.16443	0.785844
YGL123W	6152.47	0.317418	0.535641
YGL121C	8.10088	12.4795	4.01499
YGL116W	9.79549	5.08046	0.752998
YGL104C	15.7797	4.15098	0.690776
YGL103W	13764.1	0.301409	1.06284
YGL098W	12.5145	6.45988	1.43145
YGL096W	7.43788	8.43702	1.7369
YGL079W	50.9817	3.55497	1.15917
YGL076C	6322.74	0.375226	0.768407
YGL075C	1.54977	10.92	1.12613
YGL064C	7.09953	5.88071	0.819015
YGL059W	4.34302	8.05323	1.12779
YGL055W	631.235	0.957725	0.618894
YGL053W	2.26616	13.6321	2.18524
YGL045W	3.27715	9.21151	1.24258
YGL038C	13.4986	4.66726	0.786028
YGL037C	123.062	2.80074	1.3987
YGL035C	3.47195	8.36518	1.06116
YGL032C	122.993	3.95165	2.78322
YGL031C	11197.3	0.33511	1.07019
YGL030W	18448.6	0.297988	1.39469
YGL028C	4.31925	7.48492	0.970937
YGL027C	39.3193	2.22787	0.376882
YGL026C	137.701	1.26227	0.310068
YGL025C	10.7506	5.42962	0.914317
YGL021W	12.4703	4.24798	0.617545
YGL020C	396.571	1.2354	0.696383
YGL017W	15.261	4.23993	0.70457
YGL016W	5.89951	4.40984	0.409406
YGL012W	502.383	0.917911	0.468518
YGL010W	36.7063	4.43014	1.41831
YGL009C	10.6638	3.63581	0.407791
YGL008C	108.948	1.55256	0.391215
YGL006W	4.45206	5.16603	0.471249
YGL005C	23.4676	4.23567	0.944845
YGL003C	5.77872	6.12449	0.779437
YGR008C	72.4042	4.70095	2.62942
YGR010W	3.75983	8.62512	1.18413
YGR020C	784.218	1.22795	1.22558
YGR027C	11830.6	0.431984	1.87793
YGR034W	13220.1	0.358406	1.44356
YGR036C	9.62711	7.84109	1.7734
YGR041W	12.4198	4.53624	0.702297
YGR043C	18.2308	8.65812	3.31598
YGR044C	4.40031	9.69918	1.64918
YGR047C	8.30699	4.04617	0.428984
YGR057C	3.56562	12.1047	2.25815
YGR068C	2.5997	10.1462	1.31257
YGR070W	1.2883	9.67416	0.796406
YGR071C	3.82391	6.38152	0.654935
YGR085C	5271.19	0.413777	0.785055
YGR086C	161.915	1.61241	0.574489
YGR088W	2.96578	11.903	1.95393
YGR092W	12.541	4.7523	0.775801
YGR098C	2.43708	5.73916	0.404233
YGR106C	439.641	1.14861	0.655962
YGR109C	13.2088	6.03656	1.29592
YGR112W	5.00989	8.72798	1.44741
YGR118W	13459.2	0.31661	1.14682
YGR121C	4.30875	7.79649	1.05187
YGR123C	60.6073	1.97699	0.407274
YGR129W	14.2694	6.21137	1.44509
YGR134W	5.44415	4.78663	0.458574
YGR135W	510.498	0.972765	0.533338
YGR138C	2.98836	8.73908	1.05804
YGR140W	5.08818	5.10902	0.500774
YGR142W	17.2376	8.23902	2.88993
YGR143W	1.33291	10.372	0.933077
YGR144W	9.06973	6.85562	1.30386
YGR148C	7566.04	0.354552	0.81598
YGR150C	6.29847	5.48565	0.660316
YGR152C	27.7542	4.08328	0.98762
YGR154C	8.20346	7.06307	1.29662
YGR162W	71.0128	1.39859	0.229377
YGR169C	20.7121	4.26516	0.878521
YGR169C-A	58.0888	5.03004	2.55486
YGR171C	8.32078	5.70255	0.853015
YGR174C	10.6784	7.83181	1.89387
YGR175C	216.509	1.20416	0.403676
YGR179C	9.88141	5.60547	0.921929
YGR183C	10.2094	10.4432	3.26929
YGR185C	549.866	0.77409	0.359593
YGR188C	4.77723	5.65739	0.590392
YGR189C	98.1381	2.07826	0.647009
YGR192C	27993.8	0.222532	1.19128
YGR194C	3.79715	7.36433	0.868469
YGR197C	20.1076	3.78547	0.678021
YGR203W	48.3233	4.3314	1.65464
YGR205W	11.0995	6.37259	1.28633
YGR212W	4.42925	8.98244	1.42019
YGR215W	75.067	3.63102	1.61185
YGR221C	5.78454	5.92037	0.72881
YGR243W	4.8227	13.7399	3.50296
YGR248W	5.03999	12.0902	2.78776
YGR254W	606.082	0.970777	0.614234
YGR255C	7.97349	5.64369	0.812778
YGR256W	4.77429	8.53119	1.34203
YGR268C	21.4769	5.61145	1.55928
YGR271W	2.31148	5.50675	0.360752
YGR275W	12.7126	7.16876	1.78143
YGR278W	8.54064	5.26377	0.739189
YGR279C	333.252	1.23979	0.607409
YGR282C	986.904	0.788588	0.617131
YLL063C	7.10961	6.74958	1.07989
YLL062C	6.65195	8.02754	1.46399
YLL061W	3.89552	7.54854	0.926833
YLL060C	6.94124	10.062	2.3634
YLL057C	1.88148	13.6343	1.96176
YLL050C	4182.78	0.483995	0.862699
YLL049W	9.35143	8.69636	2.14032
YLL045C	6300.38	0.322996	0.56744
YLL042C	8.1762	10.1078	2.64976
YLL038C	9.34059	8.20459	1.90366
YLL033W	8.90476	8.62849	2.04087
YLL026W	19.3615	3.1915	0.469555
YLL025W	10.4966	9.07405	2.5137
YLL024C	1907.36	0.525741	0.492875
YLL022C	44.0475	2.83442	0.662296
YLL019C	1.97874	10.8459	1.27813
YLL014W	595.706	1.39025	1.24138
YLL013C	1.44125	9.54123	0.825082
YLL009C	46.9018	6.67389	3.84357
YLL002W	8.51217	6.38162	1.08413
YLR004C	1.27253	13.1053	1.45147
YLR005W	14.5496	4.45149	0.752001
YLR008C	160.762	2.21031	1.07348
YLR009W	479.84	1.16725	0.728939
YLR010C	20.5879	6.35257	1.94078
YLR011W	7.8493	9.57262	2.31478
YLR014C	3.07836	8.30546	0.972811
YLR019W	14.6751	4.81951	0.886603
YLR029C	8806.61	0.336577	0.852526
YLR035C	7.22423	5.36173	0.688473
YLR037C	19.1842	6.96798	2.22416
YLR040C	29.6178	4.93464	1.51013
YLR044C	7872.45	0.353451	0.842798
YLR045C	24.0965	2.68422	0.386512
YLR047C	2.18138	10.1063	1.17453
YLR048W	1122.1	0.687671	0.525206
YLR054C	2.2182	8.72306	0.88363
YLR056W	1682.1	0.701385	0.783196
YLR058C	262.109	1.43347	0.667405
YLR061W	5538.36	0.458918	1.01235
YLR063W	5.63384	8.06825	1.33124
YLR070C	3.59619	10.5313	1.71817
YLR075W	7158.65	0.32297	0.641731
YLR079W	40.2882	3.63853	1.02308
YLR080W	4.22213	8.25917	1.16575
YLR082C	2.92437	10.2602	1.43966
YLR083C	41.8922	2.21687	0.39066
YLR084C	6.35001	4.40717	0.428413
YLR092W	1.63271	9.52983	0.883495
YLR102C	18.815	5.39654	1.31639
YLR103C	5.72302	5.77947	0.689869
YLR109W	12619.3	0.462719	2.29726
YLR110C	14114.8	0.519355	3.23598
YLR116W	11.1839	5.34018	0.907838
YLR119W	6.63574	9.45581	2.02813
YLR120C	2.39552	8.8007	0.940955
YLR127C	5.55112	5.01858	0.510292
YLR128W	8.15737	6.94749	1.24997
YLR131C	10.0671	4.61624	0.632931
YLR132C	5.11197	8.7695	1.47973
YLR133W	4.70681	6.31737	0.729417
YLR134W	3.77349	7.93647	1.00481
YLR135W	3.81403	7.94457	1.01346
YLR141W	10.828	5.27549	0.867242
YLR142W	2.00167	11.3667	1.41322
YLR145W	12.4005	6.72379	1.54137
YLR147C	67.7422	4.39971	2.1913
YLR150W	1477.66	0.604988	0.518831
YLR151C	4.97467	8.43439	1.34574
YLR154C	53.413	5.02654	2.39816
YLR164W	16.1051	6.99887	1.99116
YLR165C	7.79231	7.84056	1.54561
YLR167W	15250.1	0.322644	1.34952
YLR168C	22.851	4.9705	1.27722
YLR172C	544.458	0.893196	0.474777
YLR174W	3.79668	9.28267	1.37975
YLR175W	526.25	0.765832	0.339143
YLR176C	3.39322	6.81407	0.694402
YLR178C	53.9235	3.96539	1.50297
YLR183C	31.8354	3.29108	0.707017
YLR185W	9093.84	0.477428	1.77006
YLR190W	5.91157	7.35137	1.13922
YLR193C	28.1307	5.28571	1.67072
YLR200W	97.1151	3.76259	2.10381
YLR210W	7.56543	6.15495	0.93453
YLR211C	13.3118	7.52811	2.02596
YLR213C	4.45411	7.80732	1.07662
YLR218C	38.9694	4.99577	1.88292
YLR221C	93.9353	2.46933	0.8834
YLR227C	5.07571	6.67947	0.854644
YLR233C	3.1133	7.62592	0.825716
YLR238W	14.7732	4.42931	0.752226
YLR245C	22.9057	5.95007	1.8333
YLR246W	17.8845	4.70982	0.968437
YLR249W	907.017	0.466726	0.200835
YLR258W	8.39007	5.05972	0.675158
YLR261C	35.7665	5.52901	2.16845
YLR262C-A	312.843	2.6543	2.64337
YLR264W	611.566	1.66597	1.82289
YLR267W	3.17155	9.05382	1.17693
YLR273C	4.13471	7.39685	0.923076
YLR274W	12.1945	3.97157	0.531811
YLR275W	23.4412	6.90987	2.51256
YLR284C	12.8224	5.94568	1.23247
YLR286C	516.002	1.52356	1.32017
YLR287C-A	4184.87	0.698665	1.79854
YLR289W	5.78994	6.54193	0.890399
YLR300W	164.093	1.73584	0.672861
YLR318W	3.11545	7.3095	0.758928
YLR319C	8.28528	5.02042	0.65932
YLR320W	3.08735	5.48319	0.424745
YLR323C	12.7378	6.80065	1.6053
YLR325C	5335.93	0.599742	1.6686
YLR327C	26.0884	13.4649	10.282
YLR332W	18.8251	4.34746	0.854644
YLR333C	8227.6	0.414877	1.21214
YLR340W	7085.57	0.324696	0.6422
YLR342W	41.4409	1.45448	0.166851
YLR344W	7442.48	0.398509	1.01452
YLR347C	3.99664	5.28301	0.461163
YLR353W	6.32713	6.02109	0.797807
YLR355C	627.286	0.784141	0.412667
YLR361C	2.24828	10.4687	1.28275
YLR362W	7.38054	5.1242	0.637517
YLR367W	3255.88	0.691044	1.391
YLR369W	6.11234	5.39844	0.627445
YLR372W	776.647	0.889376	0.637552
YLR373C	6.08599	5.52804	0.656136
YLR376C	22.928	5.09782	1.34664
YLR382C	1.53638	9.19317	0.794211
YLR383W	5.26585	5.21613	0.533312
YLR388W	436.62	2.21224	2.41933
YLR394W	5.13802	7.84492	1.18792
YLR403W	4.37907	6.34796	0.70432
YLR405W	25.3012	3.92753	0.856206
YLR406C	4010.11	0.570871	1.15351
YLR408C	7.31618	12.0096	3.48222
YLR411W	12.5026	6.76106	1.56705
YLR417W	6.69863	6.22504	0.884286
YLR423C	3.08918	9.30086	1.22254
YLR425W	2.45478	6.40366	0.50541
YLR431C	4.86985	7.32605	1.00192
YLR433C	11.9312	4.54514	0.686467
YLR437C	175.19	2.46412	1.42789
YLR438W	8.18587	6.47362	1.08772
YLR441C	3956.88	0.403373	0.568726
YLR448W	1609.74	0.708092	0.76734
YLR452C	5.84296	4.98145	0.519255
YLR453C	6.4493	7.89033	1.3868
YPL279C	6.4121	8.62058	1.6493
YPL274W	28.46	2.97653	0.534176
YPL267W	6.71594	9.69933	2.15033
YPL265W	15.9007	4.08579	0.672723
YPL258C	2.76963	9.24634	1.13186
YPL256C	25.5904	3.39513	0.644928
YPL255W	4.60295	7.96408	1.14331
YPL249C-A	13200.3	0.359124	1.44719
YPL242C	20.2183	2.8543	0.386943
YPL241C	62.4113	2.52234	0.677552
YPL240C	199.184	1.61267	0.677296
YPL234C	1037.23	0.919987	0.877284
YPL230W	5.69691	8.8687	1.61979
YPL227C	136.595	1.85857	0.668
YPL220W	454.492	1.11533	0.635926
YPL219W	2.86173	8.823	1.05089
YPL218W	838.195	0.890524	0.682751
YPL211W	709.844	0.994635	0.738017
YPL209C	4.72028	8.9215	1.4573
YPL203W	5.46381	8.60055	1.48383
YPL202C	5.70518	8.17649	1.37807
YPL194W	5.73766	6.11144	0.772638
YPL189C-A	12.9302	9.75524	3.33642
YPL189W	1.87821	9.12384	0.877608
YPL188W	5.0046	10.0607	1.92192
YPL186C	4.97962	8.91355	1.50392
YPL176C	6.65763	5.14812	0.60243
YPL175W	14.1589	4.34515	0.703486
YPL164C	3.23522	7.67199	0.855274
YPL163C	126.63	2.51967	1.15744
YPL161C	4.62718	5.98397	0.647568
YPL159C	10.1635	7.15576	1.53042
YPL158C	30.7329	3.37497	0.725135
YPL148C	4.95775	10.9838	2.27739
YPL147W	3.46071	6.73479	0.686476
YPL145C	99.911	1.70199	0.439919
YPL143W	10545.9	0.369726	1.22784
YPL141C	13.0824	3.84881	0.523428
YPL140C	4.21725	8.1452	1.13299
YPL137C	7.23605	3.9348	0.371173
YPL135W	22.3276	5.81592	1.72072
YPL134C	9.37952	7.82296	1.73539
YPL131W	5947.8	0.333904	0.57379
YPL127C	169.865	2.0307	0.946361
YPL124W	8.56449	8.51503	1.93785
YPL123C	4.11341	8.52434	1.22204
YPL110C	6.53825	4.29431	0.414374
YPL106C	595.157	0.709647	0.323193
YPL104W	8.89904	4.69625	0.604318
YPL103C	3.7826	8.91203	1.26889
YPL097W	5.65595	6.53004	0.874174
YPL096W	23.6128	3.79151	0.760339
YPL090C	5716.48	0.399361	0.790198
YPL079W	8404.32	0.364154	0.953414
YPL075W	5.79333	4.87179	0.49398
YPL061W	284.489	1.40085	0.68127
YPL060W	4.72058	8.16067	1.21939
YPL058C	0.447455	12.7432	0.785401
YPL057C	8.91428	6.24873	1.0711
YPL054W	3.65378	9.46391	1.40101
YPL053C	49.0567	2.34119	0.488768
YPL052W	27.0238	3.85796	0.865231
YPL046C	13.6782	8.38116	2.55725
YPL045W	5.91877	5.48681	0.635101
YPL040C	2.34632	7.55184	0.684445
YPL037C	3420.06	0.497695	0.755341
YPL032C	46.4422	1.8949	0.30763
YPL029W	3.89846	6.61607	0.712323
YPL026C	4.38941	8.13816	1.15927
YPL016W	3.86828	5.28487	0.452357
YPL015C	7.52313	6.96141	1.19117
YPL010W	527.395	1.11166	0.715907
YPL005W	6.0929	6.11038	0.802232
YPL002C	7.1904	7.44234	1.32248
YPR001W	1.50165	11.6523	1.25951
YPR013C	4.60887	9.87359	1.75869
YPR016C	157.605	1.70965	0.632296
YPR018W	3.96226	7.28684	0.87271
YPR019W	6.9819	4.6278	0.501811
YPR020W	203.284	2.19865	1.27958
YPR024W	4.28685	7.03786	0.85444
YPR028W	764.539	1.04912	0.87521
YPR030W	1.15638	9.93366	0.790689
YPR043W	12747.2	0.400465	1.73804
YPR047W	3.08397	9.9858	1.4078
YPR060C	201.435	1.53953	0.622816
YPR061C	5.37939	8.04563	1.28591
YPR065W	13.9458	5.11251	0.964016
YPR068C	8.93014	5.66776	0.88221
YPR070W	7.97582	5.79933	0.858388
YPR074C	400.712	0.821889	0.310889
YPR079W	16.5347	4.72773	0.924962
YPR081C	8.55032	5.1635	0.711819
YPR083W	4.02869	6.79467	0.766574
YPR093C	12.9119	6.77308	1.60682
YPR102C	8715.53	0.358189	0.955762
YPR106W	21.8379	3.83067	0.735087
YPR116W	6.16474	9.87099	2.10916
YPR119W	4.06884	7.61009	0.967475
YPR132W	14105.1	0.284973	0.973615
YPR133W-A	278.342	2.68168	2.45261
YPR134W	20.9097	4.82531	1.13183
YPR140W	10.5644	5.61978	0.968262
YPR149W	414.799	2.0899	2.06878
YPR155C	5.11239	6.88071	0.911005
YPR157W	2.61935	11.8327	1.79316
YPR158W	13.6249	6.33747	1.45834
YPR160W	3.19373	9.90938	1.41581
YPR161C	17.359	3.53868	0.535671
YPR162C	15.4383	3.99446	0.630257
YPR166C	70.2819	3.6941	1.5879
YPR167C	20.0751	5.13679	1.2471
YPR168W	12.7373	8.19882	2.33316
YPR171W	10.1215	4.7565	0.674359
YPR175W	8.63137	5.09953	0.698556
YPR178W	13.0906	4.84411	0.829495
YPR184W	1.94268	6.26471	0.421908
YPR185W	4.09531	7.04458	0.832337
YPR193C	16.6483	7.86941	2.5747
YPR200C	5.86915	12.5725	3.31694
YML129C	43.2203	6.65203	3.59793
YML128C	12.093	6.71781	1.51311
YML125C	391.339	1.18231	0.630814
YML123C	1154.5	0.805116	0.738194
YML100W	0.878763	11.0484	0.841567
YML099C	5.88706	5.11503	0.550081
YML091C	1.46225	10.5724	1.02137
YML087C	1.62379	11.1071	1.19641
YML085C	111.317	1.7043	0.479295
YML073C	5935.22	0.389882	0.780717
YML063W	10600.9	0.305874	0.844687
YML061C	16.6861	3.4168	0.48613
YML060W	26.747	3.62456	0.758199
YML059C	3.62289	5.04495	0.396066
YML058W-A	236.551	8.35858	20.8856
YML052W	113.939	2.14234	0.771049
YML050W	8.80171	7.21726	1.4171
YML043C	16.7365	3.92151	0.641669
YML042W	4.23989	7.42028	0.943398
YML034W	8.75521	4.48387	0.545088
YML032C	12.0829	4.6266	0.717296
YML028W	3818.34	0.583998	1.15288
YML027W	20.0985	4.98349	1.17472
YML026C	6089.33	0.4272	0.960661
YML024W	14179.7	0.323392	1.26045
YML022W	694.648	0.978287	0.700826
YML021C	45.6278	2.89379	0.70826
YML017W	2.68343	8.27641	0.889954
YML012W	762.897	0.966957	0.742115
YML008C	1103.06	0.659693	0.476118
YML006C	5.01688	5.37144	0.548686
YML001W	271.641	1.42278	0.676834
YMR001C	24.3053	3.44215	0.639443
YMR003W	56.8852	3.52393	1.23469
YMR006C	47.5218	2.28354	0.454314
YMR008C	5.75019	6.0229	0.751446
YMR009W	38.6693	4.19275	1.31888
YMR011W	162.569	1.78949	0.709856
YMR021C	2.41995	10.3522	1.30976
YMR023C	2.66368	9.34216	1.12895
YMR025W	7.22919	7.78486	1.45201
YMR030W	6.77935	8.26836	1.57204
YMR036C	9.86637	4.91185	0.707179
YMR037C	2.59735	8.15896	0.848304
YMR040W	18.0361	7.33766	2.36421
YMR043W	14.4879	5.73381	1.24409
YMR048W	24.3387	4.44328	1.06651
YMR052W	17.0287	7.32655	2.26634
YMR056C	6.91691	8.29232	1.60157
YMR058W	864.47	0.685671	0.415741
YMR064W	14.7385	4.18248	0.669657
YMR065W	5.85711	6.41671	0.862892
YMR068W	5.36873	7.84305	1.22045
YMR069W	12.7802	5.99432	1.24996
YMR076C	5.02616	4.49369	0.384458
YMR077C	14.7188	6.16207	1.45227
YMR083W	414.138	0.989103	0.462774
YMR086W	7.91938	4.44801	0.502653
YMR094W	2.29708	10.3842	1.27813
YMR096W	22.7445	6.63993	2.27187
YMR097C	9.39579	5.86886	0.977811
YMR098C	12.9433	4.2192	0.624539
YMR105C	8.69675	6.52955	1.1509
YMR112C	44.7315	4.98627	2.07272
YMR115W	24.6555	3.82175	0.796173
YMR116C	5438.84	0.394715	0.736048
YMR120C	31.1858	2.85091	0.522825
YMR123W	682.798	1.22393	1.08091
YMR136W	5.31303	6.62753	0.865793
YMR137C	3.14567	9.10858	1.18535
YMR142C	8633.91	0.374536	1.03543
YMR143W	10760.7	0.335416	1.03084
YMR148W	54.03	4.01053	1.53962
YMR158W	38.3293	4.50928	1.51586
YMR161W	26.1948	4.87812	1.35336
YMR162C	2.79302	5.5224	0.405772
YMR164C	3.06003	7.31685	0.752301
YMR167W	2.94904	7.70103	0.815123
YMR169C	11.8743	8.83214	2.58392
YMR170C	10.4943	4.82212	0.70978
YMR172W	2.81965	7.57756	0.768321
YMR174C	22.7076	8.79076	3.97758
YMR179W	11.6028	4.12968	0.556299
YMR180C	15.9034	4.73912	0.905173
YMR182C	3.73571	13.2496	2.78338
YMR186W	2433.69	0.412097	0.37808
YMR193W	17.109	4.92949	1.02925
YMR194W	2318.64	0.831684	1.47316
YMR194C-B	19.669	9.24097	3.97961
YMR197C	25.6528	4.71457	1.24573
YMR199W	15.5274	4.30902	0.73629
YMR200W	40.7728	3.8084	1.13056
YMR202W	537.629	1.1462	0.773545
YMR207C	2.14943	5.61567	0.359538
YMR213W	6.16006	5.72985	0.710339
YMR215W	79.2019	2.07912	0.550257
YMR225C	32.1525	6.06141	2.41525
YMR230W	6370.33	0.486544	1.30131
YMR231W	4.24836	5.9187	0.600954
YMR233W	32.4991	3.98583	1.05237
YMR240C	9.48667	5.83854	0.973842
YMR242C	8802.3	0.340645	0.872839
YMR243C	236.986	1.20409	0.434054
YMR250W	4.53168	8.56388	1.3093
YMR251W	5.46951	9.27829	1.72804
YMR251W-A	263.278	5.35401	9.34409
YMR256C	28.8539	7.62877	3.54315
YMR257C	0.760933	14.8	1.3976
YMR260C	1628.63	0.742943	0.853622
YMR268C	7.22007	6.07486	0.883465
YMR271C	9.42375	7.64289	1.66152
YMR278W	7.52165	5.23291	0.672993
YMR284W	8.39286	5.22131	0.719126
YMR287C	2.57029	7.58165	0.727973
YMR290C	241.244	1.10351	0.369841
YMR291W	1.6266	10.1223	0.994638
YMR292W	739.291	1.23598	1.18012
YMR293C	6.39162	6.76265	1.01293
YMR299C	15.1824	5.22051	1.06443
YMR302C	5.205	5.52151	0.593256
YMR303C	5.30265	9.7967	1.88946
YMR306W	1.75041	7.31059	0.541049
YMR307W	285.32	1.29964	0.587782
YMR309C	49.6141	1.74344	0.273297
YMR313C	17.6032	3.56181	0.547898
YMR316W	19.6896	4.49308	0.941471
YBL103C	5.72924	7.46683	1.15229
YBL101C	3.31634	6.40291	0.604692
YBL097W	3.29844	7.27847	0.778826
YBL092W	16315.2	0.276355	1.05958
YBL090W	52.2674	3.61035	1.21763
YBL087C	5893.62	0.401973	0.824316
YBL082C	1.51515	12.2846	1.40701
YBL080C	4.83097	6.99932	0.909998
YBL078C	17.0681	8.37929	2.96909
YBL075C	11.5808	8.22641	2.2047
YBL074C	6.0154	7.81143	1.30049
YBL072C	53.1908	3.25675	1.00364
YBL069W	6.99602	6.5006	0.991422
YBL066C	0.814202	11.0833	0.812732
YBL063W	5.80332	5.0981	0.541527
YBL060W	7.44856	5.04227	0.620942
YBL059C-A	36.1792	5.33374	2.03465
YBL048W	13.0884	10.6203	3.98668
YBL046W	7.74701	6.09353	0.930065
YBL045C	4.56914	7.59222	1.0343
YBL040C	480.341	1.22812	0.807649
YBL035C	6.59058	5.22921	0.617562
YBL027W	6291.36	0.391705	0.833382
YBL019W	7.44043	6.07696	0.901293
YBL018C	290.935	1.83253	1.18735
YBL016W	9.97349	6.1185	1.10511
YBL015W	4.16741	8.31029	1.17079
YBL014C	10.6017	3.63889	0.406913
YBL005W	2.15755	8.50853	0.827193
YBL003C	2947.49	1.3195	4.62408
YBL002W	1863.07	1.37952	3.32218
YBL001C	429.163	1.59481	1.23939
YBR008C	8.74714	5.2413	0.744352
YBR009C	2731.8	1.55435	5.98156
YBR010W	2321.57	1.39843	4.1698
YBR011C	2056.65	0.552892	0.583648
YBR019C	2.47621	7.39632	0.677716
YBR020W	2.00536	11.6704	1.49136
YBR024W	14.1461	5.24808	1.02561
YBR038W	6.22585	4.85039	0.512454
YBR044C	10.9472	4.67161	0.684994
YBR046C	21.1004	4.23795	0.878557
YBR048W	4765.11	0.471839	0.927421
YBR058C-A	599.171	1.63945	1.73483
YBR067C	457.082	1.64592	1.3915
YBR070C	133.539	2.26648	0.976024
YBR072W	15.9847	11.6733	5.51095
YBR073W	16.6217	2.96859	0.365992
YBR077C	33.6688	4.60185	1.43861
YBR078W	217.428	1.41908	0.562538
YBR084C-A	3952.44	0.440391	0.677188
YBR087W	90.4402	1.92103	0.519426
YBR088C	385.965	1.70398	1.29536
YBR092C	86.2506	2.64704	0.951334
YBR093C	17.243	5.73131	1.39874
YBR097W	3.32567	5.66613	0.474341
YBR098W	2.06967	8.44263	0.794929
YBR106W	2242.6	0.646386	0.863153
YBR107C	4.46964	11.0612	2.16572
YBR108W	1.33847	10.5865	0.974339
YBR109C	1237.49	0.834929	0.844057
YBR111W-A	7.64061	11.3202	3.1814
YBR112C	2.21987	7.83666	0.713488
YBR114W	6.58864	5.11605	0.591013
YBR119W	8.98718	7.09005	1.38627
YBR120C	12.9785	6.93588	1.6908
YBR125C	16.5964	4.5858	0.872468
YBR131W	5.65927	5.44023	0.606962
YBR136W	1.49636	5.84014	0.315755
YBR143C	468.988	0.820671	0.353478
YBR145W	30.1951	4.19764	1.10778
YBR150C	4.67531	5.03004	0.460508
YBR152W	3.23303	10.1307	1.49072
YBR153W	16.9456	5.66668	1.35125
YBR156C	2.70857	10.5854	1.46388
YBR157C	20.0428	5.47526	1.4153
YBR158W	88.419	2.01441	0.561425
YBR161W	19.206	4.55673	0.951912
YBR167C	37.4674	4.87596	1.74365
YBR169C	6.48011	5.66666	0.717453
YBR181C	5405.88	0.381049	0.681994
YBR183W	1.43126	10.3322	0.963751
YBR189W	8438.98	0.335313	0.811624
YBR191W	15165.7	0.330666	1.40958
YBR192W	8.84261	6.21155	1.05285
YBR193C	15.3976	6.02797	1.43274
YBR196C	681.162	0.676234	0.329289
YBR204C	8.57115	6.50207	1.1305
YBR211C	4.6861	9.32065	1.58346
YBR212W	9.90067	4.70633	0.650718
YBR213W	9.81485	7.27405	1.54562
YBR214W	2.55335	10.3885	1.36142
YBR215W	6.62866	6.24698	0.88459
YBR217W	7.9738	8.7732	1.96414
YBR237W	7.12286	5.16728	0.633679
YBR239C	3.88727	7.60522	0.939585
YBR249C	278.216	1.17964	0.474411
YBR250W	1.92287	10.9668	1.28528
YBR270C	3.26257	8.62745	1.08707
YBR280C	2.67625	9.07176	1.06752
YBR289W	3.09138	7.08213	0.709137
YBR293W	7.79282	5.57016	0.780118
YBR296C	6.12238	7.67286	1.26884
YBR297W	1.62344	12.5578	1.52915
YBR298C	2.66228	9.22867	1.10134
YNL336W	53.6544	2.56204	0.625104
YNL333W	5.69945	8.12722	1.36065
YNL331C	3.46744	11.2447	1.91596
YNL328C	8.37874	11.4432	3.45036
YNL327W	28.981	2.71186	0.44912
YNL314W	11.8485	6.51472	1.40381
YNL312W	121.595	2.03222	0.729597
YNL311C	3.95297	7.03445	0.812134
YNL309W	9.06164	6.18135	1.05938
YNL305C	56.7641	2.86417	0.814361
YNL302C	8625.62	0.36542	0.984715
YNL301C	1011.07	0.853192	0.73783
YNL300W	209.662	3.06995	2.55709
YNL299W	14.2066	3.74011	0.522393
YNL293W	7.66897	5.03678	0.631319
YNL289W	27.7139	4.30125	1.09475
YNL283C	30.834	3.1993	0.653132
YNL281W	284.879	1.73675	1.04833
YNL278W	4.65258	5.96704	0.646099
YNL277W	4.75481	6.57639	0.795453
YNL275W	6.8342	5.89582	0.803429
YNL274C	9.679	6.06513	1.06479
YNL270C	1.95473	10.5214	1.19431
YNL260C	7.48505	7.75828	1.47466
YNL259C	250.041	2.39065	1.78675
YNL255C	871.137	0.970666	0.838735
YNL254C	3.16117	10.674	1.63262
YNL250W	3.45155	5.14304	0.399687
YNL249C	2.74356	8.93194	1.05026
YNL244C	3254.74	0.610474	1.08519
YNL242W	1.26918	8.45376	0.603084
YNL230C	4.67707	8.59193	1.34393
YNL225C	10.1414	4.22818	0.533564
YNL223W	5.25341	7.2957	1.04178
YNL218W	4.65809	5.78401	0.607516
YNL214W	36.6458	4.76345	1.63781
YNL213C	76.1162	3.04842	1.14803
YNL209W	1188.27	0.515256	0.310128
YNL206C	42.8074	2.70199	0.589506
YNL192W	25.6508	2.76929	0.429785
YNL187W	5.51251	8.57591	1.48358
YNL178W	11010.3	0.308511	0.89207
YNL176C	2.02333	11.42	1.43545
YNL172W	0.347237	12.6234	0.678381
YNL164C	15.066	5.15757	1.03352
YNL162W	8635.29	0.433049	1.38444
YNL161W	8.90126	5.01028	0.687952
YNL160W	11.828	8.62738	2.45911
YNL145W	642.243	2.46232	4.15175
YNL142W	3.07473	9.30808	1.22099
YNL139C	3.17206	5.12274	0.376822
YNL138W-A	59.0906	5.10725	2.66744
YNL135C	2466.29	0.695556	1.0903
YNL133C	3.00965	11.7742	1.92879
YNL130C	169.276	1.60649	0.590646
YNL128W	2.42103	10.4331	1.33067
YNL127W	2.33691	7.31303	0.640327
YNL126W	12.3091	3.6985	0.464075
YNL125C	2.93573	8.32568	0.950144
YNL113W	236.112	1.93389	1.11634
YNL107W	36.4587	3.8854	1.08566
YNL106C	3.97679	5.84651	0.563065
YNL102W	10.8083	2.89914	0.261594
YNL096C	4248.82	0.428297	0.685615
YNL088W	67.5674	1.36149	0.209431
YNL083W	5.21775	7.2398	1.02152
YNL082W	8.38195	4.25179	0.476456
YNL078W	26.6641	3.8247	0.842403
YNL077W	5.00682	6.85561	0.89267
YNL069C	7876.15	0.323723	0.70731
YNL068C	2.79668	6.78711	0.613389
YNL066W	179.208	1.64421	0.647275
YNL063W	17.1187	5.00413	1.06106
YNL055C	1578.04	0.821319	1.01412
YNL053W	11.2919	5.28501	0.894849
YNL052W	24.151	5.94142	1.89667
YNL047C	6.31647	5.67769	0.708641
YNL044W	736.019	1.02446	0.807684
YNL036W	1332.52	0.944486	1.15329
YNL031C	1481.61	1.21042	2.08183
YNL030W	2691.65	1.21819	3.62428
YNL025C	5.20757	9.41945	1.72708
YNL021W	8.51066	4.73378	0.596467
YNL020C	3.75067	7.07447	0.795447
YNL015W	22.0543	9.45716	4.5111
YNL014W	1.30076	9.70091	0.805141
YNL012W	3.44059	8.1623	1.00477
YNL009W	3.45123	7.80293	0.919966
YNL006W	21.038	4.7839	1.11721
YNR001C	27.6815	3.32228	0.652591
YNR004W	6.90935	10.8568	2.74342
YNR008W	10.1203	4.7042	0.659562
YNR009W	20.9292	5.0136	1.22268
YNR010W	36.4029	4.84039	1.6831
YNR019W	4.48178	7.48629	0.9937
YNR024W	42.3274	4.39529	1.5472
YNR028W	96.3719	2.14149	0.677514
YNR030W	57.8498	2.14614	0.463676
YNR033W	10.4063	3.87331	0.455412
YNR037C	140.803	3.05937	1.85341
YNR045W	1.99433	11.6782	1.48858
YNR047W	3.63724	6.0273	0.56669
YNR057C	5.28879	9.46905	1.7623
YNR058W	1.52968	12.3476	1.4292
YNR067C	28.7856	2.97537	0.538064
YNR075W	5.49058	8.63443	1.50014
YJL217W	598.893	1.25771	1.02058
YJL205C	60.2862	6.75824	4.7406
YJL204C	6.47599	5.09855	0.580572
YJL203W	16.6175	5.58762	1.29643
YJL199C	12.4517	10.1533	3.52439
YJL194W	10.758	5.07928	0.800495
YJL192C	495.754	1.10092	0.666477
YJL190C	11961.8	0.332886	1.12741
YJL189W	354.568	2.57909	2.76635
YJL187C	5.08217	5.23128	0.524641
YJL185C	16.0047	5.227	1.10589
YJL177W	4097.94	0.445149	0.715824
YJL173C	305.147	1.79713	1.1873
YJL164C	13.3121	5.11686	0.935989
YJL161W	14.2259	7.56525	2.1393
YJL159W	41.6459	3.35453	0.890695
YJL158C	1028.19	1.09397	1.231
YJL157C	11.5461	4.077	0.540439
YJL156C	1.39352	9.23769	0.758873
YJL155C	8.37426	6.77384	1.20862
YJL146W	3.48635	8.12807	1.00438
YJL142C	35.7888	5.71075	2.31438
YJL137C	7.10255	6.93731	1.14007
YJL136C	4805.62	0.577544	1.40071
YJL115W	81.8833	2.62564	0.899901
YJL106W	1.22292	12.0208	1.19442
YJL102W	2.58929	7.88606	0.791048
YJL101C	9.46082	4.71253	0.633304
YJL100W	4.19109	7.58275	0.978167
YJL099W	5.90123	5.8201	0.713263
YJL097W	509.359	1.1728	0.773773
YJL093C	14.3697	4.18694	0.659719
YJL092W	8.88669	3.87213	0.410459
YJL090C	6.27173	5.4409	0.647837
YJL088W	96.9266	3.20695	1.52606
YJL083W	2.48423	9.0782	1.02293
YJL082W	2.40343	8.29686	0.837925
YJL079C	114.995	2.57199	1.11928
YJL074C	17.739	2.60392	0.29437
YJL066C	8.40448	7.77077	1.59428
YJL059W	15.8914	4.60312	0.853528
YJL058C	8.98939	5.16477	0.735736
YJL056C	3.49785	6.26168	0.59727
YJL053W	10.1934	5.442	0.886854
YJL051W	3.97571	7.76017	0.991827
YJL048C	3.16701	9.65598	1.33754
YJL047C	4.349	5.52595	0.531458
YJL039C	2.7707	5.63093	0.419867
YJL037W	14.3735	6.5923	1.63575
YJL034W	130.064	1.53129	0.436475
YJL025W	14.1556	4.58486	0.783124
YJL019W	2.55091	9.39009	1.11169
YJL003W	39.5044	5.01322	1.91483
YJR004C	2.99294	8.24527	0.942711
YJR005C-A	71.3325	4.90368	2.82929
YJR009C	2634.68	0.586459	0.823593
YJR010W	3.7855	8.85525	1.25336
YJR010C-A	42.9707	5.561	2.50396
YJR019C	7.21085	7.06276	1.19319
YJR021C	14.0371	5.59963	1.16156
YJR033C	2.482	6.69113	0.555409
YJR034W	51.6287	4.95258	2.27069
YJR035W	3.47523	6.46248	0.633692
YJR036C	1.361	9.40754	0.776652
YJR043C	15.7045	4.97999	0.991033
YJR048W	5.38245	10.9771	2.39452
YJR050W	9.2899	6.79874	1.30253
YJR052W	15.8014	3.86292	0.598789
YJR053W	4.18105	7.20379	0.88154
YJR054W	16.7424	3.98866	0.663991
YJR060W	11.9659	5.38159	0.964244
YJR062C	10.2455	5.52872	0.91842
YJR063W	603.93	1.23346	0.988625
YJR078W	3.08774	10.8971	1.6777
YJR083C	7.67457	7.33187	1.33837
YJR086W	9.61543	11.1075	3.55582
YJR091C	1.94466	8.37221	0.753967
YJR092W	8.31524	3.65886	0.351014
YJR094C	5.09414	8.13478	1.2705
YJR094W-A	11116.6	0.428662	1.73865
YJR102C	45.0303	3.8393	1.2348
YJR106W	2.58462	9.05325	1.04142
YJR109C	32.7924	2.55456	0.435053
YJR110W	5.49282	5.75569	0.666762
YJR112W	36.4255	4.12617	1.22359
YJR118C	348.068	1.51433	0.93926
YJR119C	5.96836	5.7797	0.708438
YJR122W	8.23709	5.85931	0.894685
YJR123W	11147.2	0.27021	0.692732
YJR127C	2.01448	7.31519	0.587494
YJR131W	11.8478	4.64732	0.714339
YJR135C	8.11701	8.20581	1.73818
YJR145C	5030.67	0.368088	0.594236
YJR150C	10.4672	8.73881	2.32709
YJR152W	2.50404	9.74519	1.1843
YJR155W	1.71926	11.1938	1.2555
YJR156C	3.31263	10.1557	1.52021
YJR161C	2.13364	12.1099	1.66476
YKL218C	5.48732	8.15558	1.33787
YKL217W	1.30186	12.9151	1.42773
YKL215C	1.76895	7.91037	0.637312
YKL211C	8.32352	5.69867	0.852037
YKL209C	14.3917	2.72337	0.2794
YKL208W	21.0696	4.99728	1.22035
YKL207W	255.958	1.52659	0.742497
YKL204W	12.2552	4.20427	0.597928
YKL198C	8.63933	4.94644	0.657637
YKL194C	4.82615	7.17714	0.956228
YKL192C	551.344	1.32198	1.05114
YKL189W	15.0224	4.95245	0.951089
YKL187C	1.00666	12.0685	1.08123
YKL185W	5.81455	6.65283	0.923308
YKL181W	167.663	1.32363	0.397944
YKL180W	3914.1	0.450901	0.703425
YKL179C	6.94284	5.21876	0.635869
YKL171W	2.37863	8.66358	0.908073
YKL165C	17.628	2.72424	0.320824
YKL164C	98.6998	2.77876	1.16174
YKL156W	1127.22	1.12459	1.41024
YKL152C	7865.22	0.369181	0.91866
YKL146W	9.97136	4.7127	0.655533
YKL138C-A	12.451	11.8535	4.8034
YKL137W	74.3644	3.95116	1.89517
YKL134C	2.85258	7.64657	0.787819
YKL132C	4.79431	8.56753	1.35701
YKL127W	83.3192	1.77362	0.41606
YKL124W	1.46662	13.7587	1.73271
YKL121W	3.07856	7.90534	0.881371
YKL116C	4.39269	8.88364	1.38203
YKL113C	79.9793	2.26796	0.659595
YKL109W	3.98873	8.68168	1.24386
YKL108W	9.43115	6.18984	1.09037
YKL105C	4.93661	5.63743	0.598326
YKL104C	57.2188	1.89237	0.357594
YKL101W	9.04081	3.59837	0.358463
YKL098W	16.4552	4.98945	1.02684
YKL096W-A	733.292	2.22324	3.79173
YKL095W	2.84007	12.6192	2.14003
YKL089W	15.1705	4.08594	0.651695
YKL088W	7.92346	5.69755	0.825007
YKL086W	18.5478	7.55147	2.55245
YKL082C	68.7366	2.47071	0.698599
YKL081W	755.428	0.726393	0.41526
YKL080W	451.576	0.815389	0.338057
YKL076C	30.2117	5.90457	2.19274
YKL072W	4.9396	6.16912	0.71678
YKL067W	202.858	2.01997	1.07824
YKL061W	16.9483	8.23138	2.85147
YKL060C	10647.6	0.294219	0.784933
YKL056C	7703.26	0.356216	0.838155
YKL052C	39.8941	3.49574	0.937672
YKL051W	5.65581	7.71235	1.21936
YKL045W	20.9362	3.30578	0.531691
YKL042W	5.44889	9.66798	1.8718
YKL038W	2.44997	7.23217	0.643907
YKL026C	10.955	9.00061	2.54391
YKL025C	13.6189	3.94152	0.563933
YKL022C	6.38588	5.32797	0.628376
YKL016C	259.079	1.63398	0.859034
YKL012W	13.564	4.53857	0.745693
YKL011C	8.83658	6.25429	1.06691
YKL008C	112.01	1.88904	0.59166
YKL006W	15142.9	0.34218	1.50719
YKL005C	7.99192	5.72439	0.837436
YKR009C	5.82234	5.03663	0.529641
YKR013W	61.2841	2.79165	0.818797
YKR016W	13.1785	4.03888	0.579232
YKR017C	3.69872	7.57173	0.903486
YKR019C	6.3268	6.08642	0.815185
YKR020W	22.8934	5.87004	1.78365
YKR021W	5.4223	5.23714	0.547573
YKR037C	27.4443	4.0203	0.949848
YKR039W	3.38347	12.2224	2.23026
YKR042W	101.023	2.12197	0.689633
YKR046C	17.3641	5.41493	1.25455
YKR049C	55.4328	4.28054	1.78735
YKR050W	5.10035	5.83632	0.654475
YKR052C	11.6848	5.94739	1.1592
YKR057W	6178.72	0.558812	1.66693
YKR058W	2.3462	9.4678	1.07577
YKR059W	179.626	1.27948	0.392684
YKR064W	7.50926	4.83987	0.575082
YKR066C	15.0333	5.10793	1.01224
YKR083C	10.6858	8.02484	1.98929
YKR086W	4.51926	5.53891	0.546774
YKR091W	28.5651	5.45075	1.796
YKR093W	1.9728	9.06087	0.890483
YKR094C	3057.76	0.607216	1.01315
YKR095W-A	36.2428	6.23801	2.78654
YKR097W	5.61077	5.90238	0.710608
YKR098C	5.19753	6.00483	0.701033
YEL072W	5.60365	10.9213	2.43096
YEL065W	677.034	0.798026	0.456202
YEL064C	2.46437	10.4619	1.35208
YEL063C	3.35597	7.80835	0.905765
YEL062W	4.91374	6.40982	0.77128
YEL059C-A	80.7375	4.63739	2.77746
YEL054C	3595.61	0.497492	0.79084
YEL051W	506.593	0.968686	0.525464
YEL049W	9.73573	11.3209	3.72401
YEL046C	16.4609	4.44039	0.813469
YEL034W	4441.58	0.556534	1.20716
YEL033W	5014.17	0.611796	1.63649
YEL030W	2.48199	9.39682	1.0954
YEL027W	1256.68	0.892517	0.977725
YEL026W	3764.8	0.533832	0.95065
YEL019C	9.52431	8.78905	2.21252
YEL017C-A	78.2145	6.81184	5.85095
YEL011W	6.95799	5.33098	0.664434
YEL006W	18.3963	4.37958	0.853724
YEL005C	16.3679	5.49482	1.24088
YEL002C	294.415	1.21459	0.526683
YER001W	7.38307	5.19458	0.655293
YER002W	186.789	1.96058	0.951116
YER003C	155.999	1.58834	0.541369
YER007W	4.27617	7.10704	0.869984
YER009W	2527.94	0.645981	0.961977
YER014W	4.25674	7.06228	0.856653
YER019C-A	1325.88	1.0743	1.48551
YER024W	2.33914	7.4093	0.657667
YER028C	16.7884	4.48904	0.842612
YER030W	51.9873	4.10564	1.56842
YER032W	4.44143	5.82946	0.599172
YER033C	2.36231	8.77823	0.928499
YER038C	5.43544	6.88522	0.947869
YER040W	2.68932	8.49437	0.938666
YER041W	4.92708	5.81828	0.636564
YER045C	2.24025	10.1856	1.21177
YER046W	40.2049	5.02724	1.95014
YER047C	3.85209	6.02626	0.586671
YER048W-A	92.1357	3.646	1.89771
YER050C	19.101	7.10164	2.30341
YER051W	3.73487	7.50006	0.891735
YER053C	20.2003	5.21002	1.28843
YER055C	468.999	1.00279	0.527783
YER056C-A	4831.82	0.574493	1.39312
YER058W	45.8378	5.21496	2.30788
YER061C	9.13701	5.85098	0.954304
YER065C	4.93937	7.33428	1.01308
YER066W	6.05863	10.6205	2.41494
YER067W	15.9195	7.52866	2.28597
YER070W	56.9889	1.94698	0.377409
YER072W	2551.04	0.685332	1.09183
YER074W	13373.4	0.302435	1.03978
YER078C	10.9446	4.78025	0.717111
YER081W	16.0103	5.19649	1.09328
YER093C-A	56.1364	3.98975	1.56728
YER095W	11.7902	5.03012	0.834163
YER098W	4.948	6.48232	0.792246
YER102W	91.2353	2.48296	0.873554
YER103W	8.00807	11.2565	3.24239
YER111C	15.6504	3.07211	0.376258
YER114C	3.92625	5.20937	0.443542
YER116C	3.78686	12.614	2.54376
YER117W	11964.6	0.356404	1.29265
YER123W	3.39979	6.49219	0.631086
YER124C	16.2158	3.87791	0.614138
YER125W	6.50705	4.59507	0.473008
YER128W	15.3759	6.43239	1.62988
YER130C	10.6626	5.05092	0.786945
YER131W	9237.92	0.365263	1.05213
YER141W	6.62481	6.14835	0.856563
YER144C	5.99753	5.21786	0.579181
YER146W	1107.67	1.09244	1.31045
YER150W	54.4776	9.43958	8.58132
YER162C	2.68781	7.19074	0.672437
YER173W	5.98657	5.74732	0.701873
YER174C	14.25	6.22242	1.4489
YER175C	45.5115	3.80332	1.22118
YER179W	2.87099	11.7819	1.87754
YER182W	13.9333	5.95996	1.30931
YER184C	1.95307	10.2376	1.1302
YER185W	2.57766	13.1173	2.18278
YIL159W	3.08669	5.73742	0.464984
YIL158W	61.973	3.81721	1.54366
YIL156W	3.63264	5.9081	0.544077
YIL148W	18698.3	0.293593	1.37242
YIL146C	6.42431	6.43834	0.921084
YIL143C	7.2541	4.57979	0.503635
YIL140W	10.7001	4.05278	0.507826
YIL138C	36.9871	4.39844	1.40575
YIL133C	5999.01	0.427267	0.947282
YIL131C	39.8647	2.81918	0.60952
YIL127C	60.1173	3.38914	1.18971
YIL123W	16.387	4.0934	0.68919
YIL119C	3.0468	8.80384	1.08632
YIL118W	94.0225	2.312	0.774962
YIL117C	26.4431	4.01109	0.921107
YIL111W	17.2362	7.95802	2.69602
YIL110W	41.5551	2.51491	0.499831
YIL105C	10.4442	4.68008	0.666479
YIL097W	5.68071	6.48906	0.865614
YIL095W	7.76702	4.36027	0.477006
YIL093C	14.497	5.96946	1.34902
YIL087C	39.2395	4.25874	1.37515
YIL084C	8.3833	6.82469	1.2277
YIL076W	406.041	1.02613	0.489951
YIL071C	8.28665	6.19902	1.00533
YIL069C	4749.89	0.475721	0.93989
YIL066C	2.32531	9.11061	0.990908
YIL061C	4.05185	10.7363	1.92069
YIL056W	11.7399	4.60515	0.697188
YIL053W	3047.02	0.57743	0.913207
YIL052C	6971.56	0.493	1.45747
YIL051C	2858.06	0.577966	0.862256
YIL046W	12.3054	4.39364	0.654786
YIL045W	3.98859	8.99339	1.33475
YIL042C	4.4561	7.97915	1.12484
YIL040W	407.669	1.64887	1.26931
YIL036W	8.38136	4.99898	0.658601
YIL026C	8.8659	3.69447	0.373089
YIL018W	5180.8	0.339106	0.51866
YIL017C	3.5603	6.4076	0.632185
YIL016W	388.64	1.53348	1.05512
YIL015W	45.4139	3.19132	0.858447
YIL013C	0.820437	10.3475	0.711323
YIR005W	23.9104	6.20935	2.05716
YIR010W	6.93177	5.5346	0.714436
YIR018W	4.00964	10.8795	1.95962
YIR025W	5.20865	8.51082	1.41013
YIR028W	1.96706	9.92398	1.06641
YIR029W	4.68366	8.84823	1.42655
YIR030C	9.83216	7.23964	1.5328
YIR031C	4.51626	7.51447	1.00595
YIR032C	2.98075	13.7495	2.61506
YIR034C	16.3779	4.90694	0.989984
YIR038C	99.8205	2.56457	0.998131
YIR039C	2.62121	10.2051	1.33436
YCL061C	4.81069	5.084	0.478854
YCL044C	4.61185	8.8902	1.42638
YCL043C	361.95	0.970748	0.398636
YCL040W	18.4472	3.88901	0.674454
YCL039W	2.48612	9.68307	1.1643
YCL030C	71.7017	1.93412	0.441857
YCL024W	3.99277	5.79016	0.553622
YCL016C	6.83084	7.07612	1.15694
YCL010C	15.6015	5.82292	1.34889
YCL004W	19.1741	3.74687	0.642881
YCL001W	362.799	1.40181	0.832878
YCR012W	3251.69	0.401832	0.469766
YCR019W	18.1416	4.58283	0.925915
YCR020C	16.9798	5.67498	1.35707
YCR024C	7.09872	5.90837	0.826677
YCR024C-A	183.885	4.63309	5.24561
YCR027C	14.9906	6.43984	1.60586
YCR028C	5.66418	7.7225	1.22371
YCR028C-A	560.069	1.27491	0.990711
YCR031C	6100.18	0.419947	0.929905
YCR038C	2.2033	9.70551	1.08958
YCR071C	37.2792	5.01512	1.83793
YCR073C	1.69051	7.67766	0.584958
YCR075C	2.66718	13.2501	2.27277
YCR081W	1.59132	7.71655	0.570854
YCR089W	1.14637	9.20751	0.676051
YCR092C	3.49556	6.13564	0.57324
YCR105W	2.56958	12.796	2.07332
YFL059W	9.01156	7.92083	1.73323
YFL048C	74.1991	1.97081	0.47072
YFL045C	1483.06	0.666251	0.631281
YFL039C	2239.84	0.46279	0.441961
YFL037W	156.827	1.47342	0.467807
YFL033C	0.84558	9.51267	0.611026
YFL031W	10.0202	7.60946	1.71457
YFL030W	2.10824	12.2579	1.69384
YFL026W	187.482	1.54048	0.588915
YFL024C	6.12664	5.33299	0.613231
YFL021W	16.6735	4.11791	0.705737
YFL020C	23.9646	7.13074	2.71726
YFL017W-A	59.714	5.35212	2.95222
YFL014W	83.9778	10.5224	14.7316
YFL013C	9.39994	4.56327	0.591323
YFL008W	25.2245	2.18474	0.264371
YFL003C	1.10907	10.7131	0.898641
YFR007W	11.5985	6.09778	1.21258
YFR017C	10.936	8.07143	2.04344
YFR019W	2.36003	5.34121	0.343558
YFR025C	7.94835	6.61544	1.1145
YFR026C	8.09738	9.81976	2.48527
YFR027W	11.4693	5.97016	1.15376
YFR029W	2.84545	7.85615	0.830356
YFR030W	5.60581	4.6281	0.436656
YFR043C	28.0026	4.39199	1.1498
YFR046C	5.09517	8.87111	1.51111
YAL067C	1.68839	12.4528	1.53776
YAL063C	1.63162	8.32924	0.674651
YAL061W	3.05862	11.2462	1.7768
YAL054C	6.0295	5.57369	0.663095
YAL051W	3.50489	6.25164	0.596082
YAL048C	1.72701	12.6784	1.61477
YAL047C	4.84283	6.10367	0.693064
YAL043C	9.42464	4.51125	0.578911
YAL038W	4472.69	0.375443	0.55301
YAL034C	10.9543	5.11116	0.82031
YAL032C	9.33685	6.29624	1.12079
YAL028W	2.29953	11.2481	1.50056
YAL027W	16.9049	5.13052	1.10583
YAL024C	3.52471	5.71133	0.499206
YAL021C	4.90645	5.8685	0.64591
YAL017W	2.7373	6.37725	0.534666
YAL012W	516.934	0.908878	0.470526
YAL010C	6.38812	5.90103	0.770989
YAL007C	540.767	1.16021	0.796471
YAL005C	472.599	1.16149	0.71261
YAL003W	2661.07	0.490859	0.582283
YAL002W	3.60851	5.58518	0.484259
YAR002C-A	396.316	1.35626	0.838848
YAR003W	7.49623	6.49143	1.03338
YAR007C	28.9408	3.21767	0.631662
YAR008W	80.109	2.48917	0.795512
YAR018C	16.421	4.62188	0.879872
YAR019C	2.60354	6.84782	0.598411
YAR035W	2.60463	8.53158	0.929099
YAR042W	3.58791	5.64921	0.493707
YAR071W	297.963	1.79188	1.15759
YAR073W	4.44077	8.30664	1.21648

## Sheet: Supplemental Table 10
Supplmental Table 10: GO terms that are over-represented among genes with high gene expression levels in the single-cell yeast RNA-seq data compared to all the genes with data in the yeast single-cell RNA-seq data.
GO ID	GO term	p-value adjusted using the Benjamini-Hochberg
GO:0022626	cytosolic ribosome	9.02148e-52
GO:0044391	ribosomal subunit	4.51582e-45
GO:0003735	structural constituent of ribosome	5.04995e-44
GO:0005840	ribosome	2.02647e-43
GO:0005198	structural molecule activity	3.51445e-40
GO:0006412	translation	4.24948e-39
GO:0043043	peptide biosynthetic process	4.39969e-39
GO:0043604	amide biosynthetic process	4.4814e-38
GO:0006518	peptide metabolic process	1.16883e-37
GO:0002181	cytoplasmic translation	2.434e-37
GO:0005829	cytosol	7.27322e-36
GO:0043603	amide metabolic process	2.90196e-35
GO:1990904	ribonucleoprotein complex	1.92331e-31
GO:0022625	cytosolic large ribosomal subunit	8.84808e-28
GO:1901566	organonitrogen compound biosynthetic process	1.44253e-26
GO:0015934	large ribosomal subunit	4.60616e-24
GO:0019538	protein metabolic process	2.78433e-22
GO:1901564	organonitrogen compound metabolic process	8.21174e-22
GO:0044271	cellular nitrogen compound biosynthetic process	2.59504e-21
GO:0043228	non-membrane-bounded organelle	5.19472e-21
GO:0043232	intracellular non-membrane-bounded organelle	5.19472e-21
GO:0042254	ribosome biogenesis	1.50529e-19
GO:0034641	cellular nitrogen compound metabolic process	1.60702e-18
GO:0022627	cytosolic small ribosomal subunit	3.30031e-18
GO:0022613	ribonucleoprotein complex biogenesis	2.45719e-17
GO:1901576	organic substance biosynthetic process	3.22995e-17
GO:0009058	biosynthetic process	3.22995e-17
GO:0010467	gene expression	3.35858e-17
GO:0015935	small ribosomal subunit	2.78598e-14
GO:0009059	macromolecule biosynthetic process	2.83036e-14
GO:0003723	RNA binding	2.78977e-13
GO:0044237	cellular metabolic process	5.00709e-12
GO:0044249	cellular biosynthetic process	9.99933e-12
GO:0044238	primary metabolic process	2.03053e-11
GO:0071704	organic substance metabolic process	2.16077e-11
GO:0006807	nitrogen compound metabolic process	8.20544e-11
GO:0032991	protein-containing complex	1.57007e-10
GO:0008152	metabolic process	6.27912e-10
GO:0042274	ribosomal small subunit biogenesis	9.66475e-10
GO:0016072	rRNA metabolic process	1.16079e-09
GO:0006364	rRNA processing	1.49831e-09
GO:0043170	macromolecule metabolic process	1.86369e-09
GO:0019843	rRNA binding	2.41392e-09
GO:0097159	organic cyclic compound binding	3.35187e-09
GO:0042255	ribosome assembly	8.30791e-09
GO:0003676	nucleic acid binding	2.95704e-08
GO:0042273	ribosomal large subunit biogenesis	3.28307e-08
GO:0030684	preribosome	9.69959e-08
GO:0034470	ncRNA processing	2.96978e-07
GO:0030490	maturation of SSU-rRNA	3.01596e-07
GO:0034660	ncRNA metabolic process	7.12892e-07
GO:0030686	90S preribosome	8.11015e-07
GO:0000462	maturation of SSU-rRNA from tricistronic rRNA transcript (SSU-rRNA, 5.8S rRNA, LSU-rRNA)	2.69265e-06
GO:0044085	cellular component biogenesis	5.74917e-06
GO:0140694	non-membrane-bounded organelle assembly	1.49774e-05
GO:0006090	pyruvate metabolic process	2.46141e-05
GO:0022618	protein-RNA complex assembly	2.6799e-05
GO:0140662	ATP-dependent protein folding chaperone	3.66434e-05
GO:0071826	protein-RNA complex organization	4.14264e-05
GO:0006006	glucose metabolic process	4.87693e-05
GO:0070925	organelle assembly	6.98996e-05
GO:0046031	ADP metabolic process	0.00010504
GO:1990145	maintenance of translational fidelity	0.000111366
GO:0005488	binding	0.000136274
GO:0000027	ribosomal large subunit assembly	0.000214827
GO:0019318	hexose metabolic process	0.000234231
GO:0006096	glycolytic process	0.000261682
GO:0009134	nucleoside diphosphate catabolic process	0.000261682
GO:0009137	purine nucleoside diphosphate catabolic process	0.000261682
GO:0009181	purine ribonucleoside diphosphate catabolic process	0.000261682
GO:0009191	ribonucleoside diphosphate catabolic process	0.000261682
GO:0019364	pyridine nucleotide catabolic process	0.000261682
GO:0046032	ADP catabolic process	0.000261682
GO:0072526	pyridine-containing compound catabolic process	0.000261682
GO:0009135	purine nucleoside diphosphate metabolic process	0.000499308
GO:0009179	purine ribonucleoside diphosphate metabolic process	0.000499308
GO:0009185	ribonucleoside diphosphate metabolic process	0.000499308
GO:0006094	gluconeogenesis	0.000504364
GO:0019319	hexose biosynthetic process	0.000504364
GO:0000054	ribosomal subunit export from nucleus	0.000504364
GO:0033750	ribosome localization	0.000504364
GO:0005996	monosaccharide metabolic process	0.000794546
GO:0009132	nucleoside diphosphate metabolic process	0.000818762
GO:0046364	monosaccharide biosynthetic process	0.000819346
GO:0006195	purine nucleotide catabolic process	0.000819346
GO:0009154	purine ribonucleotide catabolic process	0.000819346
GO:0009166	nucleotide catabolic process	0.000819346
GO:0009261	ribonucleotide catabolic process	0.000819346
GO:1901292	nucleoside phosphate catabolic process	0.000819346
GO:0006396	RNA processing	0.00107554
GO:0046434	organophosphate catabolic process	0.0017213
GO:0072523	purine-containing compound catabolic process	0.0017213
GO:0000028	ribosomal small subunit assembly	0.00264988
GO:0016051	carbohydrate biosynthetic process	0.003752
GO:0031072	heat shock protein binding	0.00378652
GO:0005737	cytoplasm	0.00435207
GO:0032040	small-subunit processome	0.00558201
GO:0005975	carbohydrate metabolic process	0.0055836
GO:0006450	regulation of translational fidelity	0.00562069
GO:1904408	melatonin binding	0.00580322
GO:0016052	carbohydrate catabolic process	0.00772627
GO:0046496	nicotinamide nucleotide metabolic process	0.00951756
GO:0006913	nucleocytoplasmic transport	0.00951756
GO:0051169	nuclear transport	0.00951756
GO:0046034	ATP metabolic process	0.0104307
GO:0031503	protein-containing complex localization	0.0117909
GO:0051168	nuclear export	0.0125799
GO:0006414	translational elongation	0.0146605
GO:0019362	pyridine nucleotide metabolic process	0.0201707
GO:1901136	carbohydrate derivative catabolic process	0.0215439
GO:0009144	purine nucleoside triphosphate metabolic process	0.0263635
GO:0009205	purine ribonucleoside triphosphate metabolic process	0.0263635
GO:0000470	maturation of LSU-rRNA	0.0410117
GO:0006404	RNA import into nucleus	0.0496445
GO:0035719	tRNA import into nucleus	0.0496445

[truncated: 18 more sheets: Supplemental Table 11, Supplemental Table 12, Supplemental Table 13, Supplemental Table 14, Supplemental Table 15, Supplemental Table 16, Supplemental table 17, Supplemental Table 18, Supplemental Table 19, Supplemental Table 20, Supplemental Table 21, Supplemental Table 22, Supplemental Table 23, Supplemental Table 24, Supplemental Table 25, Supplemental Table 26, Supplemental Table 27, Supplemental Table 28]
